# Supplementary material for: Autism subtypes identified using cross-species functional connectivity analyses
Source: Nat Neurosci. 2026 May 15;29(6):1476–87. doi: 10.1038/s41593-026-02287-z (PMC13246445; doi:10.1038/s41593-026-02287-z)
Supplement: Supplementary file 4 — Brain decoded genes and gene lists used in enrichment analyses in humans. [file 41593_2026_2287_MOESM4_ESM.xlsx]

## Sheet: pathways
adaptive_immune_system	chromatin_organization	cytokine_signaling_in_immune_system	gene_expression_transcription	innate_immune_system	MAPK_family_signaling_cascades	membrane_trafficking	mTOR_signalling	nervous_system_development	protein_protein_interactions_at_synapses	signaling_by_GPCR	signaling_by_WNT	synGO	translation	transmission_across_chemical_synapses
CD99	KDM1A	CRLF1	NFYA	FGR	ITGA2B	CFTR	RRAGD	CYP51A1	APBA3	WNT16	WNT16	AAK1	RPS20	CAMKK1
KLHL13	MSL3	MAP3K14	CASP10	CFH	PSMB1	M6PR	EIF4B	PLXND1	SYT7	CAMKK1	HECW1	ABHD17A	LARS2	PRKAR2B
CDC27	CREBBP	TNFRSF12A	CDC27	FUCA2	RANBP9	ALS2	STRADB	ITGA2B	NRXN3	CALCR	DVL2	ABHD17B	SARS1	TSPOAP1
FBXL3	KMT2E	RALA	POLR2J	ENPP4	FYN	ARF5	RRAGB	AP2B1	APBA2	PRKAR2B	CREBBP	ABHD17C	RPL26L1	CACNG3
ITGAL	KDM7A	NOS2	CREBBP	AOC1	PPP5C	DVL2	FKBP1A	CACNA1G	HOMER3	TAC1	AP2B1	ABHD6	MRPS10	AP2B1
ASB4	KDM5D	PSMB1	KMT2E	CASP10	PSMC4	COPZ2	PPM1A	FARP2	SYT1	CX3CL1	PSMB1	ABI1	MRPL43	CACNA2D2
MAP3K14	PHF20	IL32	ZNF195	SARM1	HGF	AP2B1	CAB39L	SCN4A	DLG1	TBXA2R	PSMC4	ABI2	SEC61A1	SYN1
AP2B1	ARID4A	CD4	ITGAL	CREBBP	LRRC7	RALA	TSC2	PSMB1	EPB41L2	GIPR	CCDC88C	ABI3	MRPS35	SLC6A13
CD79B	ZZZ3	FYN	ITGA2B	MPO	VCL	PAFAH1B1	EEF2K	RPS20	DLGAP4	BTK	ZRANB1	ABL1	MRPS24	GABRA3
MYLIP	JADE2	ALOX5	ZNF263	ITGAL	CUL3	TRAPPC6A	AKT2	RANBP9	EPB41L3	HEBP1	RUNX3	ABL2	EIF4B	GABRA1
PSMB1	ARID1B	PSMC4	DLX6	LAMP2	PSMA4	CYTH3	RHEB	FYN	DLG3	PRKCH	CUL3	ABLIM3	RPL18	LRRC7
UBE3C	ARID4B	IL20RA	PAF1	MAP3K14	KITLG	VTA1	PRKAG2	LYPLA2	EPB41L1	CASR	PSMA4	ABR	KARS1	AP2S1
CD4	KMT2C	HGF	ELAC2	ALDH3B1	PIK3CB	CD4	RPS6KB1	TYROBP	HOMER2	TRIO	AP2S1	ACAN	SEC61A2	RASGRF1
BTK	MTA3	BIRC3	TEAD3	NOS2	RASGRF1	PIK3C2A	LAMTOR3	PSMC4	LIN7B	ADRB1	CUL1	ACHE	TRAM1	CAMK2B
FYN	HMG20B	VIM	PSMB1	PSMB1	CAMK2B	RABGAP1	PRKAB1	ISL1	PTPRS	XK	WNT8A	ACTB	IARS2	GNAI3
MRC2	SMARCD1	CD44	JARID2	MGST1	ERBB3	ANK1	EIF4G1	CNTN1	GRIN2D	UTS2	TLE2	ACTBL2	PABPC1	CACNB1
TYROBP	KDM4A	IFNGR1	TFAP2B	PGLYRP1	PRKCQ	RABEP1	PRKAG3	WWTR1	STX1A	ARHGEF5	PPP2R5A	ACTC1	EIF2B3	SYT1
CD22	ELP1	TNFRSF1B	TFAP2D	MMP25	PPP2R5A	GABARAPL2	LAMTOR2	ANK1	APBA1	PTGER3	RHOA	ACTG1	RPL31	GNB5
PSMC4	JMJD6	NUP160	NFIX	MASP2	FGFR2	RAB27B	RRAGC	GAB2	NRXN2	OPN3	PSME4	ACTN1	MRPS34	CHAT
RNF14	ING3	GAB2	MED24	PRSS3	FGFR3	AP2S1	STK11	RPL26L1	PPFIBP1	NPFFR2	PPP2R5B	ACTN2	MRPL22	CAMK2A
UFL1	MBD3	PIAS1	BAZ1B	CD4	PSME4	DTNBP1	PRKAB2	TRIO	SYT10	CAMK2B	VPS35	ACTR2	RPS5	RPS6KA2
WAS	SMARCE1	MAP2K3	ZNF200	BTK	PPP2R5B	VAMP3	PRKAA1	PSMA4	LIN7A	DGKG	GNB5	ACTR3	EIF3I	PRKACA
CD74	KDM5A	PSMA4	SCMH1	FYN	MAPK6	USE1	LAMTOR5	AP2S1	EPB41L5	GNA15	LRP6	ADAM10	MTIF2	RPS6KA6
UBR2	EED	TPR	ELOA	RNF216	PTPN3	TRAPPC3	CAB39	EPHA3	DLGAP3	WNT8A	CSNK2A2	ADAM22	MRPL28	NSF
SLAMF7	ACTB	TNFRSF17	BRCA1	PLAUR	SPTB	KIF1B	RPS6	COL9A2	SLITRK3	LPAR2	CAMK2A	ADAM23	RPL6	CACNG4
BTN3A1	ACTL6B	TNFRSF9	NR1H4	TYROBP	FGF10	GDI2	RPTOR	PIK3CB	GRIA3	CALCRL	WNT8B	ADCY1	RPLP0	DLG1
UBA6	NFKB2	MAPK9	PSMC4	LTF	FGF22	EPN1	AKT1	RPL18	LRFN3	GNAI3	PPP2R5C	ADCY8	MRPS33	TUBA3D
RNF19A	JADE1	PIK3CB	POLR3B	ALOX5	CAMK2A	SNAP91	LAMTOR1	GPC1	LRFN1	GLP2R	GNB1	ADD1	AARS1	ACTN2
CUL3	SMARCA2	CUL1	MAMLD1	PSMC4	CDC42	TBC1D1	EIF4E	NTN1	LRRC4B	DGKA	TNRC6C	ADD2	MRPS18A	ADCY2
CDH1	SMARCD3	TAB2	YAF2	MVP	PRKACA	GOLGA5	RRAGA	PRKCQ	PPFIA1	PRKCQ	TCF7	ADD3	EIF3L	GNB1
PSMA4	KAT6A	EIF2AK2	BID	POLR3B	FGF4	KIF26A	PRKAA2	NGEF	DLG4	PDE4A	GSK3B	ADGRA1	RPL3	SLC1A3
AP2S1	REST	IL17RB	WWTR1	DNASE1L1	RASAL2	SYT1	TSC1	NEO1	FLOT2	NGEF	XPO1	ADGRB1	EIF3D	RIMS1
LCP2	NCOA1	CAMK2B	ZNF582	CAPN1	MARK3	TBC1D25	YWHAB	CACNB1	RTN3	RHOA	WNT11	ADGRB3	EIF5	CHRNA3
CUL7	MECOM	NDC1	MNAT1	ACP3	ACTB	KIF2A	MLST8	RHOA	DBNL	ROCK1	NLK	ADGRL1	SRP54	DLG3
HSPA5	ATXN7L3	CNN2	RUNX3	WAS	DLG1	RAB27A	SLC38A9	ROCK1	STXBP1	RASGRP2	PSMC5	ADGRL2	EEF1A2	ACHE
VAMP3	KDM2B	MAP2K4	MRE11	SLC11A1	PAK3	SPTB	PRKAG1	PSME4	FLOT1	TRPC7	GNAO1	ADGRL3	MRPS31	EPB41L1
NEDD4L	RCOR1	SP100	ZNF839	MRE11	APBB1IP	EXOC5	EIF4EBP1	TRPC7	PPFIA2	GAL	TNRC6A	ADORA1	GSPT1	COMT
PIK3CB	BRPF3	TNFRSF1A	SNAPC1	SERPINB1	ACTN2	CLTCL1	LAMTOR4	PFN2	NTRK3	DRD4	PSME1	ADORA2A	EARS2	MAPK1
CYBA	JAK2	IFI35	RRAGD	C8B	FGFR1	EPN2	MTOR	SPTB	PTPRF	GNB5	AGO1	ADORA2B	MTFMT	PPM1F
ANAPC4	SETD1A	MEF2A	PHF20	ERP44	ARAF	TFRC	AKT1S1	CLTCL1	PPFIA4	SCT	PSMD5	ADORA3	EIF3J	PICK1
CUL1	SMARCB1	IP6K2	NR1H3	BIRC3	PPP2R5C	AP1M1	STRADA	PABPC1	SYT2	CAMK2A	ITPR3	ADRA1A	EIF3E	DNAJC5
TAB2	EP300	PSME4	FAS	DERA	FGF20	PICALM		CSNK2A2	LRRTM2	CDC42	PSMD8	ADRA2A	EEF1D	TUBB1
SEC61A1	BRD1	NUP133	POU2F2	RNASET2	TNRC6C	NSF		CDC42	NLGN4X	RPS6KA2	CBY1	ADRA2C	SARS2	CHRNA4
UNKL	HDAC10	RORA	NUP160	CD44	CDC14A	TSG101		EPHA8	CASK	PRLH	TNRC6B	ADRB1	RPS16	SLC32A1
RNF4	PRMT5	NEDD4	USP2	TNFRSF1B	CDC14B	LMAN1		NCK2	LIN7C	PRKACA	RBX1	ADRB2	MRPL4	GLRA2
CTSA	MRGBP	CAMK2A	PSMA4	GRN	DLG3	ACTB		RPL31	DLG2	PDE8A	EP300	AGAP2	RPS19	ARHGEF7
BTBD1	TBL1X	CDC42	AIFM2	LRRC7	XPO1	RAB7A		RPS6KA2	HOMER1	MGLL	PSMC6	AGAP3	RPL18A	MAPK3
COL17A1	SUV39H1	RPS6KA2	MED17	GAB2	PSMC5	TUBA3D		PRKACA	GRIA4	ARHGEF10L	PSMA3	AGRN	GARS1	NCALD
SEC61A2	RBBP7	PRKACA	POLR2B	ATP6V0A1	MMP2	KIFAP3		RPS6KA6	GRM1	TACR2	DAAM1	AKAP1	EIF3B	TUBB4A
PRKCQ	JADE3	PTPN18	TPR	MAP2K3	MAPKAPK5	TPD52		TRPC5	PTPRD	WNT8B	PSMC1	AKAP12	AIMP2	LIN7B
ASB1	SUPT20H	UBE2D1	HDAC9	VCL	PEBP1	DYNC1I2		CRMP1	GRIA1	RGS11	PSMB5	AKAP5	MRPL32	SLC17A7
PPP2R5A	SETD6	FBXW11	RRM2B	TIMP2	BRAP	CAPZB		CLASP1	LRFN2	ARHGEF1	CHD8	AKAP7	EIF4H	SLC1A6
KIF26A	KAT8	PTGS2	RFC2	AGA	FLT3LG	AMPH		NTN4	EPB41	DGKD	PSMA6	AKAP9	SEC61B	GRIN2D
KIF2A	DOT1L	EIF4G3	ARID1B	C6	TNRC6A	SYNJ2		KCNQ2	GRIN2C	ADCY2	PSME2	AKR1A1	EIF3A	RAB3A
RASGRP2	H2AZ2	NUP37	NEDD4L	PSMA4	IL5RA	PAFAH1B3		SEMA3A	SHANK1	GNB1	PSMA7	AKT1	RPL28	GRIK5
PSME4	EZH2	FSCN1	FOXP3	LCP2	PSME1	KIF22		ACTB	SHANK2	EDN1	CSNK2A1	ALDOC	RPL19	STX1A
PPP2R5B	KDM4C	PTPN23	RAD51	ATP6V1H	AGO1	DNM2		DLG1	LRRTM1	ADCYAP1R1	RSPO4	ALK	MRPL27	PRKAG2
CLEC2D	SMARCD2	STXBP2	THOC3	HEXB	PSMD5	RAB21		TUBA3D	PDLIM5	P2RY10	PSMD10	AMPH	RPL34	SLC1A1
NEDD4	KAT2A	MAP2K7	ANAPC4	MAPK9	JAK2	AP4E1		PLXNA2	NLGN4Y	SCTR	XIAP	ANKS1B	CARS1	APBA1
DAPP1	NFKB1	NFKB2	ARID4B	PIK3CB	PSMD8	LRP2		RAP1GAP	SLITRK5	CXCL2	PORCN	ANO1	RPS13	GIT1
RNF126	NSD2	IL4R	CUL1	CYBA	MAPK1	CHMP2B		USP33	PPFIBP2	OPRK1	PARD6A	ANO2	EIF2B1	CHRNE
CDC42	ELP4	TOLLIP	KMT2C	HEBP2	PDGFB	APOB		PAK3	GRM5	WNT11	PSMD7	ANO6	MRPL51	SLC6A4
PRKACA	KMT5B	HSP90AA1	PRDM1	SIKE1	TNRC6B	KIF3C		DCX	IL1RAPL1	GNAS	AXIN1	ANXA1	MTRF1L	PRKAR1A
LNX1	CCND1	CXCL2	MTA3	CUL1	CSF2RB	RAB10		FGFR1	NLGN1	PTHLH	FZD3	ANXA5	MRPL18	GABRA4
UBE2D1	CHD4	MEF2C	CAMK2B	CYFIP2	IL2RB	CD59		DNM2	NLGN2	GNA11	SFRP1	AP1G1	RPS12	GLRB
FCGR2B	ING4	IL12RB2	POLR3E	TAB2	RBX1	CTTN		EPHA6	DLGAP1	RGS1	DKK4	AP1S2	MRPL2	HSPA8
NFATC3	SUDS3	TXLNA	ZC3H11A	SERPINB3	PSMC6	EPS15		COL5A3	SYT9	PLEKHG2	PPP2CB	AP2B1	HARS2	SLC1A2
FBXW11	BRD8	SEH1L	NDC1	GDI2	PSMA3	CHMP5		PSEN1	SYT12	RGS17	TLE5	AP2M1	MRPS30	CAMKK2
AP1M1	KAT2B	PSMC5	SLC2A3	ATG5	PSMC1	TMED2		HSP90AA1	LRFN4	MLN	AKT2	AP2S1	MRPS27	LIN7A
PVR	KANSL3	MMP2	CTDP1	ATP11B	PSMB5	ZW10		COL4A4	LRRTM4	ITPR3	PPP2R1A	AP3D1	TARS1	SLC6A12
RAB7A	KDM3A	PTPN4	HDAC7	POLR3E	PSMA6	FTL		PTPRC	GRIN1	MAPK1	H2AZ2	APBA1	RARS1	ALDH2
TUBA3D	ATF2	OAS1	ZNF112	SLC2A3	PSME2	KIF9		CACNA1S	PPFIA3	GRK3	CAV1	APBA2	RPL24	SLC38A1
KIFAP3	WDR77	RPLP0	U2AF2	ACAA1	PSMA7	DYNLL1		DLG3	SLITRK1	SOS2	WNT2	APBB1	MRPL3	GNB3
KLHL20	HDAC1	BIRC5	INTS13	NCKAP1	PSMD10	SNX5		GSK3B	SHARPIN	BDKRB1	PSMA2	APC2	SSR3	PRKAB1
PAG1	ASH1L	ICAM1	TAF2	ELMO2	FGF9	KIF16B		RPS5	SLITRK4	ABHD12	TLE4	APH1A	EIF4G1	GABRR2
ICAM3	PADI2	IRAK3	HIPK2	CASP8	MAPK3	NECAP1		PSMC5	NRXN1	HRH3	PIP5K1B	APLP2	SPCS1	ALDH5A1
RAP1GAP	KDM5B	FLT3LG	TAF11	CTSA	PSMD7	KIF4A		MMP2	BEGAIN	NTSR1	DVL1	APOA4	EEF1B2	SLC22A2
PAK3	RBBP5	IL5RA	PRKCQ	CNN2	CSK	EXOC1		RPL6	GRIN2A	AVP	PPP3CB	APOE	EIF2B4	RASGRF2
DYNC1I2	DR1	PSME1	CDK13	MAP2K4	PPP2CB	TF		RPLP0	SLITRK6	PROKR2	TNKS2	APP	RPS15	GABRG2
CAPZB	ARID1A	NUP50	SMARCD1	PRKCQ	RASAL3	SCFD1		EFNB1	SLITRK2	PDYN	DKK1	APPL1	MRPL19	BCHE
UBE2A	KMT2A	AAAS	NFYC	CDK13	TYK2	SNAP23		KIF4A	IL1RAPL2	PLCB4	PSMD3	ARC	DARS1	PRKAR2A
UBE2K	SUPT7L	PSMD5	SPI1	PKM	GRIN2D	SEC22C		NRCAM	IL1RAP	OXT	RNF43	ARF1	FARSB	GNAI2
PPP2R5C	DNMT3A	NUP188	POLR1H	RHOA	PPP2R1A	ARCN1		LAMB1	NLGN3	GPR143	WNT3	ARF4	MRPL37	GNB4
ITCH	KANSL1	BLNK	ATXN3	ROCK1	JAK3	TBC1D2		PSME1	SIPA1L1	MCF2	PFN1	ARF6	RPL22	GLS
UBE2D4	ENY2	IL11	CBFB	MEF2A	PIK3R2	RAB18		SEMA6A	DLGAP2	OPN1LW	PSMD11	ARFGAP1	WARS2	PRKAG3
RAPGEF3	EPC1	JAK2	HDAC4	OTUD5	RASA4	SNAP29		COL9A3	LRRTM3	BRS3	SMURF2	ARFGAP3	MRPS15	SLC5A7
KIF22	TAF12	IL12RB1	POLR1A	ATP11A	MET	TBC1D10A		EZR	GRIN2B	FGD1	SOX6	ARFGEF2	DARS2	GRIN3B
DNM2	KDM3B	PSMD8	PSME4	RASGRP2	HSPB1	CYTH4		MYL6		HTR2A	PSMD9	ARHGAP22	RPS25	KIF17
KEAP1	MORF4L2	MTAP	NUP133	PSME4	PSMA2	GRK3		DPYSL2		MLNR	WNT5B	ARHGAP39	SPCS2	RPS6KA1
PTPRC	USP22	CRKL	RORA	KCNAB2	ABHD17B	GGA1		PSMD5		ARHGEF7	VPS29	ARHGAP44	RPN2	CHRNB4
UBA5	H2BC11	OSM	CSNK2A2	RAB27A	FGF8	HPS4		TREM2		DGKH	GNB3	ARHGDIA	EIF2B2	CREB1
FYB1	KDM5C	MAPK1	CAMK2A	CDC42	SHOC2	KDELR3		HSP90AB1		MAPK3	SNX3	ARHGEF15	MRPS14	GRIA2
ITGB5	PRMT1	HMOX1	TCF3	RPS6KA2	PSMD3	RAB36		ABL1		CCL22	PPP2R5D	ARHGEF2	ETF1	KCNJ5
KIF3C	YEATS4	TAB1	MBD3	PRKACA	PSMD11	SBF1		ABLIM1		CCL17	SKP1	ARHGEF7	RPL21	CHRNA2
HACE1	SMARCA4	GRAP2	CPSF1	UBE2D1	LAMTOR3	PACSIN2		NRP1		FZD3	PPP2CA	ARHGEF9	MTIF3	ADCY7
PILRA	KDM4B	CSF2RB	PRKACA	NFATC3	AREG	AP1B1		MYO9B		PPP2CB	CSNK1A1	ARL6IP5	MRPS2	TUBA1B
HUWE1	HAT1	IL2RB	SREBF1	STK10	IL2	MYH9		PSMD8		ARHGEF10	WNT5A	ARL8B	RPL5	KCNJ2
PSMC5	ASH2L	RBX1	AFF4	FBXW11	RAPGEF2	AP4S1		EFNA2		LHB	GNB4	ARPC2	TSFM	GRIA3
KLHL42	KDM6B	CTSG	UBE2D1	AP1M1	VWF	CNIH1		MAPK1		ARHGEF18	PSMD14	ARPC5L	AARS2	PRKCG
SIGLEC1	GPS2	SOS2	MOV10L1	ALPK1	PSMD9	RIN3		SOX10		AKT2	USP34	ARRB2	RPS10	GNG13
FKBP1A	PRMT7	PSMC6	TP63	TXK	FGF6	TRIP11		RPL3		PLPPR2	WNT6	ASAP1	SSR1	TUBA4A
DYNLL1	KMT5C	PSMA3	SMARCE1	ACTB	DUSP16	SEC23A		MYH9		PPP2R1A	BCL9	ATAD1	EEF1E1	GNG11
ANAPC5	ELP3	HIF1A	GLI2	PLD1	RASAL1	CTSZ		CACNA1I		PIK3R2	HDAC1	ATG9A	MRPS7	GNGT1
LAG3	ELP2	PSMC1	NOTCH3	RAB7A	CCND3	TUBB1		RBX1		PDE4C	WLS	ATP1A3	RPL23	GNAI1
ICAM1	CLOCK	RPS6KA5	TEAD2	ICAM3	PPP2R5D	ARFGAP1		SOS2		PIK3CG	KLHL12	ATP2B1	MRPS26	GAD1
CD209	PHF21A	PSMB5	EED	MAP2K7	HBEGF	AVP		PSMC6		WNT2	RBBP5	ATP2B2	EIF2S2	ADCY4
KIF4A	CDK4	PSMA6	NUAK1	NFKB2	RASGRF2	ARFRP1		PSMA3		VIPR2	TMED5	ATP2B3	MRPS12	ARHGEF9
RAPGEF4	TAF5L	NFKBIA	NUP37	PAK3	IL5	KIF3B		PSMC1		CRHR2	RNF146	ATP2B4	SPCS3	PPFIA1
CD200	PAX3	PSME2	ZNF37A	UBE2K	PPP2CA	CHMP4B		RPS6KA5		GHRHR	CLTA	ATP6AP1	RPS4Y1	PRKAB2
PSME1	SETDB2	MMP9	ACTB	PIK3C3	FGF1	COG4		PSMB5		C5	VPS26A	ATP6AP2	RPL36	SLC6A11
HECTD1	KAT7	CD40	BAZ2A	ITCH	PDGFRB	MON1B		PSMA6		RLN2	ITPR2	ATP6V0A1	MRPL34	PRKAA1
SNAP23	ACTL6A	SLA2	MLH1	BPIFB2	PSMD14	TSC2		PSME2		CXCL12	AGO2	ATP6V0A4	EIF2S3	DLG4
CDC23	SAP130	RAE1	ACTL6B	TOLLIP	SPTBN1	GGA2		MMP9		PPP3CB	H2BC11	ATP6V0C	EIF3G	SNAP25
PSMD5	AEBP2	PSMA7	RARB	XRCC5	FN1	STX4		DOK5		RGS9	SOX4	ATP6V0D1	MRPS25	KRAS
BLNK	SMARCC2	HCK	GTF3C1	CEACAM1	SOS1	RAB11A		TUBB1		WNT3	WNT1	ATP6V0E2	RPL27	CAMK1
TREM2	KANSL2	SAMHD1	FKBP6	PGM1	ICMT	TJP1		PSMA7		CCL7	SOX9	ATP6V1A	PTCD3	SLC38A2
NCR2	SETD1B	PSMD10	TIGAR	DNM2	RAP1A	BLOC1S6		CSNK2A1		CCL2	PSMF1	ATP6V1B1	MRPL35	GLS2
ITPR3	NCOA2	MID1	PPP2R5C	CPB2	LAMTOR2	DCTN6		MYL9		CCL1	PSMB2	ATP6V1B2	SEC61G	MDM2
PSMD8	RPS2	CD40LG	RBFOX1	PSEN1	ARTN	TUBB4A		PAK5		PPY	AGO3	ATP6V1C1	ERAL1	GLUL
FBXL19	NCOR1	TIMP1	TNRC6C	HSP90AA1	FOXO3	KLC3		MYL12A		PRKAR1A	PRKCG	ATP6V1D	DAP3	CHRND
CDC34	CARM1	TNFSF13B	ITCH	CFHR2	FGF23	STX10		LAMA1		GNRHR	GNG13	ATP6V1E1	LARS1	RAC1
MADCAM1	PRDM16	KPNA3	TP73	MEF2C	DUSP1	TBC1D17		PSMD10		NMU	SMARCA4	ATP6V1F	EIF2S1	GAD2
KLHL22	PADI3	MAPK3	THOC1	PTPRC	TEK	PPP6R1		DRP2		CCKBR	GNG11	ATP6V1G1	MRPS36	STXBP1
FBXO7	PADI1	NUP93	SMARCA2	PKP1	KBTBD7	ANKRD27		ARHGEF7		ARHGEF17	SEM1	ATP6V1G2	RPS15A	GABBR2
AP1B1	SETDB1	CCL22	SESN1	CYLD	DUSP4	AKT2		MAPK3		CALCA	GNGT1	ATP6V1H	NARS1	TUBB2A
GRAP2	SMYD2	PSMD7	CNOT4	PPIE	LYPLA1	DENND3		PSMD7		CAMKK2	RAC2	ATP8A1	YARS1	TUBB2B
NCF4	GATAD2B	ELOB	HSP90AA1	GSTP1	PIK3CA	PLIN3		GSPT1		FZD10	PSMA1	AURKA	CARS2	PLCB2
RBX1	SETD7	STX4	RBL1	APOB	FLT3	NAPA		ELOB		GNB3	ASH2L	AVP	MRPL44	ADCY3
TRIM9	H2BC1	IL21R	TCF7	RAB10	SEPTIN7	KDELR1		TUBB4A		OPRM1	NFATC1	AXIN1	MRPS9	CHRNA1
PSMC6	KDM6A	CSK	MEF2C	CD59	WDR83	CYTH2		RPS16		GLP1R	PSME3	BACE1	MRPL47	NAAA
PSMA3	HDAC8	TRIM35	ZNF510	FCN1	AGO2	DNASE2		PRX		CCR6	KREMEN2	BAIAP2	EPRS1	PPFIA2
LGMN	OGT	RIPK2	ZNF506	SCAMP1	NCOA3	RAB3A		MYH14		PDE10A	H3-3B	BAIAP3	MRPL50	PDPK1
ASB2	NSD3	IKBKB	SMARCD3	CPNE3	EREG	COPE		RPS19		PPP2R5D	PDE6A	BCAN	RPL35	GNAL
PSMC1	KAT14	IL7	PGR	B4GALT1	PSPN	BET1		RPL18A		HBEGF	LGR6	BCAS1	RPS6	CACNA1A
PSMB5	MTA2	GSDMD	CCNT2	CEACAM6	PSMF1	WASL		PIK3R2		PDE8B	PDE6B	BCL11A	VARS2	SLC6A3
PSMA6	ARID5B	PPP2CB	OPRK1	LAT2	GFRA4	AP1S1		MAG		GRM6	CSNK1G2	BCR	NARS2	CACNG8
NFKBIA	SAP18	NFKBIB	GSK3B	HUWE1	PSMB2	PRKAG2		SCN1B		RASGRF2	KRAS	BDNF	MRPL15	PRKACB
PSME2	MBIP	RELB	KAT6A	FTL	AGO3	YKT6		MET		PDE4D	MEN1	BEGAIN	RPLP1	PPFIA4
SEC23A	TADA1	FCER2	RRAGB	PSMC5	MAP2K2	DNM1		HOXA2		PPP2CA	WNT2B	BIN1	RPS24	GRIP2
CD40	SUV39H2	IL27RA	ZNF324	PTPN4	RAP1B	TBC1D13		GRB10		HRH2	CDC73	BLOC1S1	PPA2	ARL6IP5
NFATC2	KAT6B	VRK3	ZNF671	DEFB127	SEM1	RIC1		EPHB6		KNG1	SOX3	BLOC1S6	YARS2	CAMK2D
TUBB1	BRPF1	AKT2	ZNF416	MAVS	PSMA1	RGP1		WASL		WNT5A	AGO4	BSN	WARS1	GLRA3
PSMA7	H2BC5	EBI3	ZNF586	DYNLL1	SHC2	SH3GL2		PSMA2		PRKAR2A	APC	BTBD9	SRP14	GABRA6
TRIB3	H4C8	TGFB1	ZNF446	P2RX7	ABHD17A	HPS1		LIMK1		ECT2	MAP3K7	C1QBP	SEC11A	GABRB2
KIF3B	PADI4	TYK2	ZNF264	NOS1	DUSP9	SEC23IP		LHX2		GNAT1	WNT10A	C1QL1	RPL3L	GLRA1
PSMD10	TAF6L	PPP2R1A	SEH1L	IRAK3	PSME3	GBF1		DNM1		GNAI2	RAC1	C1QL2	RPS2	GABRR1
ASB9	RBBP4	JAK3	ZNF213	LYZ	DNAJB1	GOSR2		LHX3		GNB4	PSMB7	C1QL3	RPS11	CASK
CD40LG	DPY30	PIK3R2	RRN3	CD209	RAF1	CPD		SH3GL2		ARHGEF26	MYC	CABP1	RPL13A	CHRNB3
MGRN1	VPS72	GRB10	SRRT	NLRC4	DLG4	GOSR1		CXCL12		VIPR1	PPP2R1B	CACNA1A	RPL11	CHRNA6
PSMD7	ATXN7	STX1A	BAX	CMTM6	PTPRA	CYTH1		MAPK8		CCL20	PLCB2	CACNA1B	RPS8	CACNA1B
FBXO31	ELP6	NOD1	PSMC5	NLRP1	KL	RAB5C		UNC5B		POMC	USP8	CACNA1C	MRPL24	CAMK2G
STUB1	YEATS2	PTPRZ1	TFAP2C	PSME1	KRAS	YWHAE		PPP3CB		PDE1A	PRKG2	CACNA1D	TARS2	LIN7C
ELOB	MEAF6	PSMA2	AURKA	SNAP23	IL6ST	AREG		CUL2		GCG	LEF1	CACNA1E	MRPL9	HTR3B
STX4	PBRM1	TRIM14	CNOT3	UNC13D	IL2RA	SH3D19		RPL28		TACR1	PPP3CA	CACNA1H	SRP9	GRIK4
CSK	H2AZ1	TNFSF8	PTPN4	ADA2	AGO4	CTSC		GIT1		WNT6	PRICKLE1	CACNA2D1	RPS27A	PLCB3
HERC1	SAP30	DDX58	DNMT3B	MAP3K1	PDGFRA	HSPA8		RPL19		SOS1	LGR5	CACNB1	MRPS5	DLG2
CTSH	PRDM9	RAPGEF1	TPX2	PSMD5	KLB	PPP6R3		PSMD3		KISS1R	TLE3	CACNB2	RPL32	GABRA2
RIPK2	H2AC1	GATA3	PPP1R13B	TREM2	RAC1	FOLR1		CASC3		OPRD1	CLTC	CACNB4	SRPRB	TUBA3E
UBE2W	SAP30L	MAPK8	ZNF343	CRISP3	IL6	CBL		PFN1		ARHGEF2	ARRB2	CACNG2	EIF2B5	CAMK4
IKBKB	KDM1B	MAP3K8	MAPKAPK5	NCR2	ABHD17C	MADD		PSMD11		PLA2G4A	AKT1	CACNG3	RPS3A	GRIA4
DCTN6	NSD1	CSF3	ANAPC5	HSP90AB1	DAB2IP	ARPC3		CNTNAP1		RGS2	PSMB6	CACNG4	RPL37	KCNJ16
PPP2CB	TAF10	PSMD3	TBX5	ITPR3	PSMB7	COPZ1		EFNB3		AKT3	PSMA5	CACNG5	FARS2	NRGN
NFKBIB	GATAD2A	KPNB1	ZNF302	DSP	MYC	RAB5B		PMP22		RGS4	WNT9A	CACNG7	RARS2	PRKCA
TUBB4A	KMT2D	NUP88	BIRC5	ABL1	TLN1	COPS7A		GAB1		ECE1	SOX13	CACNG8	RPL10	GRIA1
KLC3	ING5	PSMD11	PAPOLA	RAB18	FRS3	PRKAB1		RPL34		PTCH2	RPS27A	CADM1	MRPS28	ADCY8
LILRB1	CHD3	CCL2	CCNK	MYO9B	ARRB1	C2CD5		HSPA8		PIK3R3	SFRP2	CADM3	RPL7	GRIP1
LILRA1	ELP5	DUSP3	PCBP4	PSMD8	PPP2R1B	RAB35		RPS13		PLPPR5	H2BC1	CADPS	EIF3H	TSPAN7
AKT2	RIOX2	MAP2K6	ZNF268	CDC34	SPTBN5	MAN1A1		PSMD9		PLPPR4	RSPO3	CADPS2	MRRF	NPTN
FZR1	TADA3	NFKB1	TNRC6A	POLR2E	DUSP5	TPD52L1		MAGOHB		RPS6KA1	RSPO2	CALB1	RPL7A	SLC6A1
SIGLEC8	ATF7IP	UBE2D3	NLRC4	SNAP29	PRKG2	EXOC2		ARPC3		CREB1	TCF7L2	CALB2	EIF3M	SYN2
CD79A	HDAC3	MAPK10	ESR1	MAPK1	FGF5	MAN2A1		MAPK14		CNR1	PLCB3	CALCA	RPS3	NRG1
ICAM5	COPRS	IL2	PSME1	POLR2F	FGF2	KIF20A		CAP2		GHRH	UBC	CALCRL	MRPL49	CACNA2D3
CD33	HCFC1	TRIM2	SUPT16H	CYB5R3	EGF	HBEGF		COL9A1		GPR68	ITPR1	CALD1	FAU	KCNJ6
SIGLEC6	PHF8	HSPA8	AGO1	TOM1	DUSP6	CLINT1		RPS12		PRLHR	TCF7L1	CALY	EIF4E	KCNJ15
SIGLEC5	KAT5	CCND1	RFFL	HMOX1	FGF7	LNPEP		ADGRG6		GNA13	PPP2R5E	CAMK1	SRP19	CHRNB2
PPP2R1A	TADA2B	TRIM3	NUP50	ARSA	IQGAP1	TRAPPC13		SEMA5A		CRHR1	PRKCA	CAMK2A	MRPL39	AP2M1
LILRB5	RELA	EIF4G2	HDAC6	SYNGR1	KSR1	SEC24A		HMGCR		GPR31	WNT3A	CAMK2B	OXA1L	GRIN2C
PIK3R2	KDM2A	IL10RA	CDC23	TAB1	ARRB2	BNIP1		ST8SIA4		ADRA1A	PSMA8	CAMK4	N6AMT1	ADCY9
AP1S1	SMARCC1	BIRC2	AAAS	MYH9	MAPK4	WNT5A		DPYSL3		PPP3CC	WNT7A	CAMKV	RPL30	GNG3
PSMA2	MSL2	CBL	CBX5	GRAP2	ERBB2	COL7A1		UNC5A		ADCY7	DKK2	CANX	EEF1A1	SLC1A7
SEC61B	BRMS1	AIP	MSH2	NCF4	PSMB6	TFG		PRKAR2A		TAS2R10	MOV10	CAP2	EIF4A2	PRKAA2
DNM1	RUVBL1	NUP98	PSMD5	EP300	CNKSR1	GORASP1		RPL24		IAPP	FZD7	CAPRIN1	MRPL17	KCNJ9
NPDC1	SGF29	PTPN5	NUP188	POLR3H	PRKACB	LMAN2L		NCBP2		RGSL1	WIF1	CAPZB	EIF5B	KCNJ3
SH3GL2	TBL1XR1	PSMD9	TDRD1	CTSG	PSMA5	ACTR3		PLXNA1		HCRTR1	FZD1	CASK	MRPL10	GABRB1
UBE2R2	DMAP1	IL23A	FKBP5	PYGL	RGL1	STAM2		EIF4G1		CCRL2	H2BC5	CASKIN1	RPL8	GRIK3
PPP3CB	SUZ12	SH2B3	BRPF3	PSMC6	DUSP10	SPTBN1		ACTR3		CCR2	H4C8	CBLN1	EIF4A1	GRIK2
FBXW4	H2AC6	CDKN1B	ZNF184	ATP6V1D	PTPN7	TACR1		PSMD14		GHSR	WNT9B	CBLN2	RPL26	ADCY1
FBXL15	H2BC4	LTBR	SIRT1	PSMA3	RPS27A	CHMP3		RPS15		PIK3CA	PSMD4	CCK	RPL29	PRKACG
MAP3K8	EHMT1	OAS3	ABL1	LGMN	IL17RD	PRKAG3		SPTBN1		GPSM2	PSMB4	CD2AP	PARS2	SLC18A2
CUL2	H2AW	OAS2	CDC7	CHGA	CAMK2D	RAB3GAP1		DOK1		CXCR4	CTBP1	CDC42	MRPL55	CACNB2
UBE2S	SETD2	IL26	PSMD8	PSMC1	PIK3R1	AAK1		SOS1		OPN4	PSMC2	CDH1	MRPS18C	GABRB3
FBXL20	MTA1	IFNG	SETD1A	RPS6KA5	RASA1	STXBP3		EPHA4		PTGFR	DVL3	CDH10	SSR2	PRKCB
PSMD3	RUVBL2	NUP107	POLR2E	PSMB5	GFRA3	CAPZA1		RPL22		NPY	AP2M1	CDH11	RPL22L1	HTR3A
TRIM37	EP400	PTPN6	POLRMT	PSMA6	EGFR	DNAJC6		APH1A		RAMP3	GNG3	CDH13	RPL9	CACNG2
BLMH	SETD3	NANOG	MED15	NFKBIA	IL2RG	PLA2G4A		ARTN		ITPR2	LRP5	CDH2	RPN1	GNGT2
ICAM2	H3C13	OPRM1	SMARCB1	PSME2	GOLGA7	KIF21B		PIK3R3		ADGRE5	WNT4	CDH23	RPL39L	GNG8
PSMD11	UTY	MAPK14	SNRPD3	MMP9	SHC3	EXOC8		RPS6KA1		NLN	VANGL2	CDH6	AIMP1	CACNB3
COL1A1	KMT5A	SOD2	MAPK1	PYGB	CAMK2G	AKT3		RPS25		PDE1B	H3-3A	CDH8	APEH	TUBA1A
SMURF2	H2AC20	IL17A	POLR2F	NFATC2	PAK1	VAMP4		NRP2		GPR83	FZD5	CDH9	GFM2	TUBA1C
WSB1	H2AC21	IL17F	POLDIP3	DNAJC5	NCAM1	MAN1C1		CREB1		MC3R	PYGO2	CDK5	RPS14	KCNJ4
NFKB1	H2BC21	TRIM38	THOC5	CTSZ	CDC42EP2	SGIP1		MYL12B		PREX1	PSMD6	CDK5R1	RPL10L	GNG4
UBE2D3	H2BC13	PPP2R5D	TNRC6B	PSMA7	CNKSR2	RAB32		ETF1		EDN3	RYK	CDKL5	RPL36AL	CPLX1
KLHL2	PRMT3	VEGFA	PVALB	SIRPB1	DLG2	VAMP8		LHX4		GRM4	H2AZ1	CFL1	RPL27A	CHRNA5
FBXW7	SMYD3	GHR	RBX1	HCK	FOXO1	RAB3GAP2		PIK3CA		OPN5	TERT	CHD4	SEC11C	GRIK1
KLHL5	BRWD1	HSPA9	EP300	BPI	UBC	RAB14		CXCR4		CXCL6	SOX17	CHMP2B	MRPL16	GNB2
CTSC	MORF4L1	IL12B	L3MBTL2	CST3	GFRA1	PPP6C		RPL21		WNT1	YWHAZ	CHMP4BP1	MARS1	GNG12
ZBTB16	KDM4D	LMNB1	POLR3H	EPPIN	RASGRP3	DENND1A		RPL5		GPR18	FZD6	CHRM1	RPL13	NBEA
CRTAM	MCRS1	PRLR	BRD1	VAPA	PPP2R5E	VPS4B		CLTA		PTGER2	DACT1	CHRM2	EEF2	ADCY5
UBE4A	H2AX	IL4	HDAC10	RNF125	ANGPT1	RHOQ		EGR2		OPRL1	FRAT1	CHRM3	MRPL58	TUBB8B
CD81	MSL1	IL5	PRMT5	PSMD10	PSMA8	SEC16B		TUBA1B		NPBWR2	PSMC3	CHRM4	SRP68	GNG5
PSMD9	ARID2	SKP1	PSMC6	PGRMC1	MOV10	ARL1		PLCG1		C3	BTRC	CHRNA1	RPSA	ADCY6
CLEC2B	SUPT3H	NUP155	PSMA3	TLR8	RASA2	COPS5		RPS10		GNRH2	LEO1	CHRNA10	GFM1	CHRNA9
SPSB2	WDR5	PPP2CA	SNW1	MAGT1	FGF18	SEC22A		DOK4		S1PR4	PRKCB	CHRNA3	MRPL1	HRAS
PTPN6	TRRAP	LIFR	PPM1A	EEA1	PDE6D	KIF18A		EFNB2		GRPR	GNGT2	CHRNA4	HARS1	SLC22A1
KLRB1	NCOR2	BCL6	SRSF5	GLA	NRG1	GJA8		UPF3B		MCF2L	GNG8	CHRNA5	RPS9	PPM1E
BTN3A3	HDAC2	CD86	DICER1	DNAJC3	KIT	GJB6		PSPN		FFAR2	KMT2D	CHRNA6	MRPL36	CHRNA7
ULBP1	H2AC13	KPNA1	PSMC1	OLFM4	BRAF	GJA3		RPL23		FFAR1	SOST	CHRNA7	RPS21	TUBB6
FBXO9	H2AC11	RNF7	PSMB5	MAPK3	DUSP2	TBC1D15		VASP		CCR7	CTNNB1	CHRNA9	RPS7	GNG7
TREML2	H2BU1	CISH	YY1	CCL22	MRAS	OCRL		PSMF1		PRKCG	H3-4	CHRNB1	QARS1	GRIN1
FBXL4	H4C3	MAPKAPK3	PABPN1	CCL17	NRG2	COPA		FLRT3		AVPR2	GNG4	CHRNB2	MRPL13	RPS6KA3
PPP2R5D	H3C12	EIF4G1	PSMA6	PSMD7	FGF17	CCZ1		GFRA4		RGS13	AXIN2	CHRNB3	CHCHD1	PPFIA3
BTN2A1	H4C11	IL1A	PSME2	COTL1	IGF2BP1	CLTA		PSMB2		FGD3	CXXC4	CHRNB4	MRPL52	KCNJ10
KIF20A	PHF2	CCL20	RABGGTA	CRISPLD2	PSMD4	OPTN		RRAS		EDN2	ROR2	CHRND	RPL38	HTR3C
ITK	H4-16	POMC	MYBL2	MEFV	PSMB4	TUBA1B		MAP2K2		TAS2R3	RSPO1	CHRNE	TRMT112	TUBAL3
RNF130	H2BC12	PSMD14	HNF4A	CPPED1	KALRN	RAB9B		SMARCA4		TAS2R4	RAC3	CHRNG	MRPL57	ERBB4
BTNL8	PRMT6	FN1	NFATC2	HMOX2	RALGDS	RAB9A		TUBA4A		TAS2R5	WNT10B	CLCN3	EIF1AX	AKAP5
LNPEP	H2AC18	STAT1	CSTF1	PYCARD	SPTBN4	RAB38		SEM1		ADGRE2	UBB	CLEC3A	RPL4	PRKAG1
SKP1	H2BC18	IL1R2	RAE1	VPS35L	SHC1	STX16		PSMA1		F2RL3	PYGO1	CLEC3B	MRPL11	GABRG3
PPP2CA	EHMT2	IL1R1	NELFCD	CTSH	IL6R	VAMP7		RPS4Y1		GNG13	SOX7	CLPTM1	RPL15	CACNB4
SEC24A	H2BC15	IL1RL2	PSMA7	ATP8B4	FGFR4	PACSIN1		RPL36		GNG11	GNB2	CLSTN1	SRP72	KPNA2
CD86	H2AJ	IL1RL1	CSNK2A1	RIPK2	PSMC2	EREG		NCAN		GNGT1	GNG12	CLSTN2	MRPS22	PLCB1
UBE3A	H4C15	IL18R1	MYL9	IKBKB	FGF19	KIF25		ARPC1B		GNAI1	KAT5	CLSTN3	EIF3F	AP2A2
RNF7	H4C14	IL18RAP	JAG1	GSDMD	JAK1	GGA3		COL5A1		ADM2	TNKS	CLTA	MRPL48	ABAT
CBLB	H2AC19	SDC1	E2F1	PPP2CB	PEA15	TRIP10		PAK4		GNAZ	PSMD1	CLTB	AURKAIP1	GABRR3
ACTR1B	KMT2B	SOS1	RPRD1B	ASAH1	CDC42EP3	NAPB		PLXNA3		ADORA2A	GNG5	CLTC	RPLP2	GRIN2A
ZAP70	H4C12	ATF2	RNMT	MAN2B1	TGFA	TBC1D20		CAP1		MCHR1	FZD4	CLU	RPS27	TUBA8
ITGA4	H2BC14	SUMO1	SMAD7	NFKBIB	PAQR3	TMEM115		PSME3		GALR3	CTBP2	CNIH2	TUFM	PRKX
PSMD14	H2BC8	OPRD1	RBBP8	RELB	SPTA1	KLC1		RPL27		SMO	PSMD2	CNIH3	EIF3K	LRTOMT
ASB3	TAF9	CAPZA1	CSTF2	RETN	PSMD6	AVPR2		DLG4		OPN1SW	CLTB	CNKSR2	FARSA	KCNJ12
SOS1	H3C8	TRIM62	PSMD10	VRK3	DUSP7	RAB3IP		PTPRA		PDE11A	RUVBL1	CNN3	GADD45GIP1	SYN3
CD207	H2BC6	RHOU	TBL1X	GPI	IL3	EPS15L1		ARHGEF11		ACKR4	GNG7	CNR1	PPA1	HTR3E
RAP1A	H4C6	AKT3	ATP1B4	PLD3	CSF2	TUBA4A		MYH10		ADCY4	FZD8	CNTN1	SSR4	GABRA5
CAPZA1	H2BC17	GBP3	SUV39H1	CD33	PRKACG	HIP1		TRPC4		ARHGEF6	CTNNBIP1	CNTN2	MRPL14	GNG2
RNF19B	H3C6	GBP1	LUZP4	SIGLEC5	RET	YWHAH		EPHB2		PLPPR3	FZD2	CNTN5	MRPS23	MAPT
FBXO2	H2AC12	PIK3R3	RBBP7	RAB3D	PSMC3	COPB1		MYH11		ARHGEF16	H2AC6	CNTN6	MRPS11	SLC18A3
FBXO6	H4C13	FASLG	GATA1	PPP2R1A	SPRED1	KIF1C		KRAS		ARHGEF9	H2BC4	CNTNAP1	MRPL41	PRKAR1B
NCF2	H3C11	TNFSF4	TAF7L	PIK3R2	FRS2	AP1M2		NUMB		PYY	SCRIB	CNTNAP2	MRPS16	TUBB4B
AKT3	H2BC9	IRF6	RGCC	RAB3A	RAG1	NEDD8		CNTN6		CCL25	FRAT2	CNTNAP4	RPS17	MAOA
CD160	H3C1	RPS6KA1	INTS6	GSDME	MMP10	LDLR		CHL1		ADGRE3	SOX2	COMT	RPL35A	MYO6
CDC20	H4C9	CREB1	MAPK3	ATP6V0A4	YWHAB	KIF1A		VAV3		RAMP2	PLCB1	CORO1A	SRPRA	CHRNG
PIK3R3	H2AC14	FOXO3	NUP93	TAX1BP1	PHB	SNX9		ROCK2		PPP1R1B	AP2A2	CPEB1	MRPL54	AP2A1
CTSD	H2BC3	CSF3R	POLR2C	NOD1	CDC42EP5	FCHO1		RPS15A		FSHB	ZNRF3	CPEB2	EIF3C	SRC
UBE3D	PADI6	IFIT3	PSMD7	CASP2	FNTA	CHMP2A		COL4A2		RAMP1	H3C13	CPEB3	RPS27L	TUBA3C
FBXO30	H2AC16	IFIT2	AXIN1	PDAP1	GFRA2	HIP1R		MSI1		RGS22	KREMEN1	CPEB4	MRPL30	CACNA1E
FBXL5	H4C5	IFNA6	TAF1C	WASL	GDNF	GJA9		EPHA7		SSTR4	H2AC20	CPLX1	MRPL40	CALM1
VAMP8	H2AC8	NUP43	TSC2	IMPDH1	MAP2K1	KIF3A		AGAP2		ARHGEF11	AMER1	CPLX2	RPS23	UNC13B
PPL	H4C4	TNFSF18	ZNF500	PSMA2	IRS1	VPS25		LAMC1		NMUR2	H2BC21	CPLX3	EIF4EBP1	GRIN3A
UBE2B	H2BC7	TCP1	STUB1	LIMK1	PTK2	EXOC4		PLXNC1		CHRM3	SRY	CPNE6	RPL14	GABBR1
TRIM32	H3C7	TNFSF11	UBE2I	C5	NRG4	PRKAB2		RAC1		RXFP2	H2BC13	CPSF2	GSPT2	NRAS
FBXW2	H2AC4	EGR1	ELOB	DNM1	CDK1	ACTR10		SCN2A		NTS	ROR1	CPT1C	IARS1	GNAT3
MAPKAP1	H2BC10	SOCS2	RBL2	DDX58	UBB	ARFIP2		SCN7A		KRAS	PDE6G	CRIPT	MRPL21	VAMP2
AREL1	H4C1	DUSP4	TJP1	MAPK8	NRTN	TBC1D14		PSMB7		TSHB	PRKG1	CRK	RPS26	GNG10
CD274	H4C2	PTK2B	BRF2	PPP3CB	KSR2	VPS4A		NCBP1		VAV3	PSMD13	CRKL	RPL37A	TUBA4B
KBTBD7	H3C10	TNFRSF8	INTS9	MAP3K8	BCL2L1	RIN2		RPL35		WNT2B	BCL9L	CRTC1	RPL12	TUBB3
CD80		TRIM25	NBN	TSPAN14	FGG	SYT11		TLN1		ROCK2	GNG2	CSNK2B	MRPL42	TUBB8
KIF18A		TRIM6	NDRG1	PSMD3	FGA	AP3B1		CD72		GRP	WNT7B	CSPG5	RPS4X	GABRQ
PILRB		CD80	INTS10	P2RX1	FGB	DCTN4		RPS6		HRH4	H2AX	CTBP1	RPL23A	GRIN2B
PIK3CA		CCR2	GSR	KPNB1	RASGRP4	COG6		TUBB2A		MTNR1B	TRRAP	CTBP2	RPL10A	NEFL
RBBP6		PIK3CA	TNFRSF10A	ICAM2	RASGRP1	TBC1D8B		TUBB2B		DAGLA	TCF4	CTNNA2	RPL39
CLTA		FLT3	PPP2CB	PSMD11	MAP3K11	SBF2		SDCBP		APLNR	TLE1	CTNNB1	MRPL38
ITPR2		HNRNPA2B1	BNIP3L	DHX58	RCE1	SORT1		TRPC6		C5AR2	H2BU1	CTNND1	VARS1
WWP1		TWIST1	CGB3	RAB5C	PSMD1	AP4B1		YAP1		ANXA1	AP2A1	CTNND2	MRPS18B
TUBA1B		CNTFR	PPP1R13L	VAT1	SPTBN2	NAPG		RDX		HTR1B	H4C3	CTSD	MRPL53
PLCG1		ATF1	ERCC2	DUSP3	HRAS	ARF3		RPLP1		CGA	H3C12	CTTN	MT-RNR2
RNF114		IL13RA2	RETN	MAP2K6	BTC	YWHAQ		PAK6		NMBR	PSMD12	CTTNBP2	MT-RNR1
BTN2A2		PLCG1	MED25	VTN	RAG2	RAB33A		ADAM10		AGT	H4C11	CUL3	RPS29
BTN1A1		VAMP7	SNAPC2	ALDOC	PSMD2	PUM1		SEMA6D		RGS8	H4-16	CYFIP1	MRPL23
TREM1		IL9R	MED26	LAMTOR3	ETV4	TMED7		SPTBN5		GPR55	H2BC12	CYFIP2	UBA52
KIR2DL1		IL17C	ZNF419	NFKB1	GRIN1	UBQLN1		ACTR2		HTR2B	CALM1	CYTH1	RPL41
C3		F13A1	CCNE1	MANBA	JUN	NAA35		RPS24		WNT10A	SMURF1	CYTH2	RPS18
VASP		CDKN1A	GPI	UBE2D3	GRB2	RINT1		NAB1		GPR45	H2AC18	DACT1	RPS28
PSMF1		NUP153	AKT2	MAPK10	ERBB4	GJA10		ITGAV		ARHGEF4	PSMB8	DAG1	MRPS17
RBCK1		MT2A	POLR2I	BST1	PTPN11	BLOC1S1		APH1B		EDNRB	CSNK2B	DAGLA	RPL36A
PSMB2		IRF1	FZR1	CTSC	PAK2	REPS1		SEMA7A		DGKB	LGR4	DAPK1	MRPL20
HECTD3		NUP85	BBC3	HSPA8	EPGN	GNS		TRPC3		GABBR2	PSMB10	DBN1	MRPL33
KLC1		IL1B	TGFB1	DTX4	ACTG1	DYNC1LI2		COL2A1		CCL21	CSNK1E	DBNL	MRPS6
HCST		IL37	ZNF175	UNC93B1	DUSP8	COG2		ST8SIA2		ARHGEF39	PPP3R1	DCC	DDOST
CANX		TNFSF9	PPP2R1A	FOLR3	IL3RA	STX6		RPL3L		HCRTR2	UBA52	DGCR8	MARS2
RAP1B		CD70	ELL	PANX1	PSMD13	GCC2		RPS2		ARRB1	PSMB11	DGKB	MRPL46
FBXL12		TNFSF14	ZNF14	BIRC2	NRG3	VPS36		CLTC		TRPC6	H2BC15	DGKE	MRPL12
UBR4		PSMF1	CDK6	COMMD9	IRS2	TBC1D4		EIF4A3		PPP2R1B	PSMB9	DGKI	RPL17
FBXL16		PSMB2	POLR1F	CD81	RASA3	COG3		ERBB2		PLCB2	GNG10	DGKQ	MRPS21
TUBA4A		IRF3	DLX5	TCIRG1	PPP1CC	RAC1		GRB7		ADCY3	H2AJ	DGKZ	RPS4Y2
RNF6		STAT5A	H2AZ2	PSMD9	MAPK12	KDELR2		COL6A1		LHCGR	H4C15	DIAPH1
SEM1		IFI6	CAV1	MLEC	ZDHHC9	VPS45		COL6A2		TRPC3	H4C14	DICER1
HERC2		ELK1	MET	BIN2	SPRED3	BIN1		PSMB6		CXCL9	H2AC19	DISC1
ANAPC13		NUP214	CASP2	LTA4H	FGF16	STAM		RPS11		PPP3CA	H4C12	DLG1
PSMA1		CANX	ZKSCAN1	ARPC3	NF1	TOR1B		RPL13A		RGS3	H2BC14	DLG2
AP1M2		TRAF2	TAF6	CAND1	SRC	TOR1A		EPHA2		FGD4	H2BC8	DLG3
SIGLEC9		RAP1B	SERPINE1	RAB5B	PSMD12	SLC2A8		RPL11		DHH	H3C8	DLG4
CDC16		IL22	RPA3	PTPN6	SYNGAP1	STX17		PRKACB		GPR84	H2BC6	DLG5
NECTIN2		PIN1	EZH2	CLEC4A	PDGFA	KIF12		RPS8		LPAR6	H4C6	DLGAP1
UBAC1		SMARCA4	GLI3	FRK	SPTAN1	RABEPK		PSMA5		SSTR1	H2BC17	DLGAP2
UBE2M		SEM1	PSMA2	MAPK14	CSF2RA	GOLGA1		ITGA10		GPR65	H3C6	DLGAP3
UBA1		PTPN12	RHEB	WASF1	SPRED2	DCTN3		ABL2		PDPK1	H4C13	DLGAP4
ULBP3		LIF	PRKAG2	VNN1	CALM1	DENND4C		LHX9		GNAL	H3C11	DMD
LILRB2		IRF5	GCK	CCR6	RASGEF1A	KLC4		EFNA3		ADCYAP1	H2BC9	DMXL2
NFATC1		PSMA1	GATA3	PPP2R5D	PSMB8	KIAA0319		PSEN2		ARRB2	H3C1	DNAJB1
RLIM		LBP	TFAM	TMEM30A	PSMB10	TUBB2A		RHOB		PIK3R5	H4C9	DNAJC5
KIF3A		BST2	UBE2S	LY86	RGL3	TUBB2B		RPS27A		VAV1	H2AC14	DNAJC6
PSME3		LAMA5	UBTF	C7	MIR34C	ARRB1		SCN1A		APP	H2BC3	DNM1
UBE2D2		UBE2M	PSMD3	FAF2	MIR34B	RAB30		ITGA9		AKT1	H4C5	DNM1L
TRAF7		EDA2R	CASC3	ITK	NRAS	KIF23		RPL32		GPR32	H2AC8	DNM2
ACTR10		TRAF3	INTS2	ARSB	ARL2	SPTBN5		TRPC1		PTH2	H4C4	DNM3
FBXW9		PSME3	MED13	POLR3G	PPP1CB	FNBP1L		SLIT2		ARHGEF19	H2BC7	DOC2A
TRIM21		UBE2D2	NUP88	SKP1	LAT	RAB1A		EPHA5		PRKACB	H3C7	DOC2B
LRRC41		IL13RA1	MED31	PPP2CA	UBA52	ACTR2		SCD5		PROK1	PSMB3	DOCK1
RAF1		SNRPA1	SMARCD2	C9	PSMB11	PREB		ANK2		XCL1	H2AC4	DOCK10
RAP1GAP2		TRIM21	PSMD11	ATP6V0E1	USP17L2	ACTR1A		RPS3A		XCL2	H2BC10	DOCK7
UBE2G1		NUP210	KAT2A	NIT2	RGL2	KIF11		MYO10		RGS5	H4C1	DPYSL2
SEC61G		TRIM5	COL1A1	ARMC8	PSMB9	KIF20B		RPL37		RGS16	H4C2	DPYSL3
FBXO44		TRIM22	HDAC5	ATP6V1A	FNTB	EXOC6		PIK3R1		WNT9A	H3C10	DRD1
DCTN4		XAF1	SMURF2	MAPKAPK3	ITGB3	COPS4		RASA1		RHOB		DRD2
MKRN1		SNAP25	YWHAE	ACTR1B	GRIN2B	SEC31A		GFRA3		GPR17		DRD3
SFTPD		KRAS	MAP2K6	ACTR3	NEFL	SCARB2		EGFR		PTH2R		DRD4
KRAS		CA1	SUPT6H	PSMD14	PSMB3	USO1		EPHA1		ACKR3		DRD5
VHL		IRAK2	LAMTOR3	IFIH1		CENPE		SH3KBP1		ACKR2		DROSHA
PTPN22		TRIM45	NFKB1	GCA		EGF		MSN		AGTR1		DRP2
CD101		RSAD2	UBE2D3	GNLY		SEC24B		RPL10		UCN2		DTNBP1
KLRD1		IL6ST	ELF2	QPCT		KIF21A		DOK2		ECE2		DVL1
KLRC1		IL2RA	IL2	SOS1		VPS37B		RPL7		DGKQ		DVL3
RNF138		IL15RA	FBXW7	WIPF1		NAA30		ARHGAP39		CAMK2D		DYNLL2
TPP2		ANXA1	NKX3-2	ATF2		STON2		VLDLR		PIK3R1		EEA1
CTSL		HAVCR2	PPARGC1A	ATP6V1B1		LMAN1L		SHC3		CRHBP		EEF1A2
FBXO21		OASL	CCND1	QSOX1		SH3GL3		RPL7A		FGD2		EEF1D
CD36		CD36	ANAPC15	RAP1A		MAP1LC3B		PAK1		TAAR2		EEF2
MAP3K7		MAP3K7	NUP98	CAPZA1		COPS3		RPS3		TAAR6		EEF2K
DYNC1LI2		TEC	GTF2H1	LAMTOR2		KIF2B		NCAM1		TAAR1		EFNA5
FBXL8		RNASEL	PSMD9	NCF2		VPS53		SCN2B		TIAM2		EFNB1
LMO7		EIF4E2	MAGOHB	CFHR3		CLTC		FAU		VIP		EFNB2
RAC1		EDAR	CDKN1B	CD58		GALNT1		ITGB1		GNA12		EFNB3
BLK		FLNB	GTF2H3	PADI2		ARRB2		DOCK1		EGFR		EGLN1
TLR4		LCP1	VDR	CR2		CSNK1D		UBC		LPAR4		EHD1
PSMB7		NUP42	RFC5	CD46		MVB12A		CACNA1C		HTR2C		EIF1AX
CTSV		IL6	IFNG	ATP6V0B		SH3GL1		ANK3		GNRH1		EIF1AY
DCTN3		GH2	NUP107	PRDX6		APP		UPF2		RGS20		EIF2B2
KLC4		CSH1	CNOT2	RPS6KA1		AKT1		DPYSL4		CRH		EIF2S1
TUBB2A		IL10	NOP2	CHRNB4		SYTL1		GFRA1		PLPPR1		EIF2S2
TUBB2B		IL36G	CHD4	MUC5B		KIF2C		TUBA3E		RGR		EIF2S3
RNF144B		IL1RN	SUDS3	CTSD		RAB13		UTRN		CAMK2G		EIF3A
TLR2		IL36A	PRKAB1	COLEC11		SNAPIN		SCN3A		HTR7		EIF3B
PPP2R1B		IL36RN	PHC1	MMP8		GALNT2		ROBO3		NPFFR1		EIF3D
KIF23		IL36B	COX6A1	CREB1		ARF1		PRKCA		RGS10		EIF3E
FBXO11		IL1F10	SRSF9	TTR		CNIH3		ENAH		ADM		EIF3F
ACTR1A		PSMB7	RNGTT	IRAG2		SYT2		ELOC		DGKZ		EIF3I
KIF11		MYC	PPARD	TNFAIP3		RPS27A		PSMA8		PAK1		EIF3L
HECW2		IL33	OPRM1	ARG1		VPS54		EPHB1		DRD2		EIF4A3
ITGAV		IL11RA	MAPK14	VAMP8		COPS7B		RHOC		GPHA2		EIF4B
HERC3		PIM1	SRSF3	STBD1		RAB5A		TIAM1		PLCB3		EIF4E
HERC6		IRF4	SOD2	RAB14		DYNC1LI1		RPL30		MMP3		EIF4EBP1
HERC5		IL18BP	CCNC	TRIM32		GOLGA4		UNC5D		ADRA2A		EIF4EBP2
SEC31A		TRIM29	MED23	NPC2		TMF1		MAPK13		RGS18		EIF4G1
CENPE		PPP2R1B	NR2E1	YPEL5		AGTR1		CACNA1D		ITPR1		EIF4G2
SEC24B		CASP1	PERP	CPN1		ANK2		DPYSL5		DRD3		EIF4G3
PPP3CA		PPM1B	PHF1	IFNA6		TBC1D7		NCK1		EDNRA		EIF5
KLRG1		STAT4	CCND3	CYSTM1		CLVS2		MPZ		CCL28		EIF5A
PIANP		HERC5	TBP	PDZD11		CCZ1B		PSMD4		MCHR2		EIF5B
COL2A1		IL21	VEGFA	APAF1		EGFR		PSMB4		CYSLTR2		EIF6
ITGB7		FGF2	CNOT6	DUSP4		DENND2A		ARHGAP35		PTH		ELAVL1
UBE2Q2		NUP54	CCNG1	CLU		SH3KBP1		KALRN		PDE3B		ELAVL2
DET1		CD27	POLR3G	EPX		RAB41		VAV2		CAMK4		ELAVL4
PDPK1		DUSP6	DROSHA	TRIM25		CHMP7		SPTBN4		GRM1		EPHA3
KIF2B		NUP58	RAD1	A1BG		SURF4		SHC1		DGKE		EPHA4
NPEPPS		PELI2	RAD50	CAT		SEC16A		RPL8		GPR15		EPHA7
CLTC		PML	SKP1	CCR2		USP6NL		PSMC2		PRKCA		EPHB1
OSBPL1A		ITGAX	NUP155	POLR3GL		SYT8		AP2M1		WNT3A		EPHB2
ANAPC11		IRF8	PPP2CA	PIK3CA		ARFGAP2		ITGA5		OBSCN		EPN1
FBXO15		TP53	NR3C1	WIPF3		VPS51		RPL26		PDE1C		EPS15
VAV1		EIF4A3	LIFR	SFTPA1		MIA2		RPL29		WNT7A		EPS15L1
AKT1		TNFRSF11A	BCL6	PLAU		SEC24D		RPS6KA4		RHOC		EPS8
PSMB6		VAV1	TFDP2	HVCN1		UBC		MAGOH		FZD7		ERBB2
SIGLEC10		IFITM3	KAT2B	ITPR2		ANK3		ARPC5		ADCY8		ERBB4
BCL10		IFNAR1	HES1	PRDX4		VTI1A		NCSTN		GNA14		ERBIN
PRKACB		SOD1	NCBP2	ADGRE5		BICD1		COL6A3		GNAQ		ERC1
KIF2C		APP	STEAP3	ATF1		NBAS		ARPC2		CXCL13		ERC2
PSMA5		AKT1	TP53I3	ARHGAP9		AP1S3		NFASC		TIAM1		EVI5
CTSK		IL19	POMC	NCKAP1L		TUBA3E		CLASP2		SST		EXOC2
S100A8		PSMB6	GTF3C2	RAB9B		TGOLN2		SPTA1		GHRL		EXOC3
ARF1		IL22RA1	NRBP1	TNFAIP6		GJA1		RPL22L1		HTR5A		EXOC4
RPS27A		PSMA5	ITGA4	RAP2C		SAR1B		PSMD6		FZD1		EZR
DYNC1LI1		POU2F1	PSMD14	C4BPA		DAB2		RPL9		DGKI		FAM81A
UBA3		ABL2	STAT1	C4BPB		SCOC		RPL39L		HTR6		FARP1
TRPC1		RORC	GLS	PI3		TRAPPC8		ABLIM2		WNT9B		FBXL20
DCAF1		MCL1	SF3B1	SLPI		MIA3		PLXNB1		GIP		FBXO2
SKP2		ARF1	PRKAG3	PLCG1		RABGEF1		ITGA2		RGS12		FBXO45
PIK3R1		PTPN7	TAF1B	SEMG1		RAB6B		ADGRV1		ABR		FEZ1
KLHL3		RPS27A	SRSF7	ZBP1		GRIA1		RPS14		PTGIR		FGA
TRIM41		UBA3	COX7A2L	ATP8A1		RAB39B		CDK5		KALRN		FGB
NFKBIE		CAMK2D	ATF2	CEACAM8		VPS37A		PRKACG		VAV2		FGG
RNF217		OSMR	ARID3A	SERPINB6		KIF5A		RPL10L		GPSM1		FILIP1
TRIM50		PIK3R1	SUMO1	TREM1		SEC13		RPL36AL		CXCR5		FKBP1A
ASB15		TSLP	SRSF4	LRRFIP1		FCHO2		RET		CCR5		FLNA
TRIM4		IL9	HDAC1	MYH2		NECAP2		PSMC3		PTH1R		FLOT1
ASB10		MSN	LAMTOR2	IL1B		LDLRAP1		CACNB2		PTGER1		FLOT2
SH3KBP1		IL2RG	GADD45A	C3		DYNC1I1		FRS2		HCRT		FLRT3
FBXO10		IFNA5	SRSF11	DEFB126		COPG2		SCN3B		CXCL16		FMR1
ASB6		LCN2	TFAP2E	CD93		SYNJ1		RPL27A		SSTR5		FRMPD4
LRSAM1		ZEB1	NR5A2	PSMF1		SNF8		MAPK7		ADCY9		FRRS1L
HERC4		CAMK2G	TSNAX	BPIFB1		GJD2		NAB2		GNG3		FUBP1
PTPRJ		GSTO1	RRAGC	PSMB2		AGPAT3		RPL13		WNT4		FXR1
PAK1		PTPRJ	ZNF684	IRF3		TRAPPC10		CACNB3		OXER1		FXR2
KLRF1		NCAM1	AKT3	HTN1		SPTBN4		TUBA1A		FZD5		FXYD6
ITGB1		MMP3	KDM5B	CFP		CD3G		TUBA1C		CCKAR		FYN
FCGR1A		ITGB1	RBBP5	ELK1		VPS28		RPSA		PROK2		FZD1
TIRAP		TRIM48	PRDX1	TRAF2		AP2M1		SCN11A		CXCR1		FZD4
CD226		CTF1	FASLG	MASP1		RACGAP1		HJV		ADORA1		FZD5
SEC24D		FCGR1A	ARID1A	RAP1B		TBC1D24		COL3A1		IHH		FZD8
UBC		PDCD4	RPA2	PTPRB		STX5		GFRA2		ABHD6		FZD9
ITPR1		IL18	POLR1G	PIN1		PRKAA2		GDNF		CXCL3		GABBR1
UBE3B		FOXO1	STK11	UBR4		ARPC5		COL4A3		CXCL5		GABBR2
FBXO4		UBC	KMT2A	TICAM1		DENND2D		MAP2K1		PPBP		GABRA1
AP1S3		EIF4E	CREB1	AAMP		KIF26B		UPF3A		PF4		GABRA2
TUBA3E		ADAM17	PLAGL1	SEM1		TGFA		EFNA1		CXCL1		GABRA3
TRIM36		PTPN14	MYB	FGL2		ALPP		PTK2		UCN		GABRA4
RASGRP3		IFIT5	SGK1	RAC2		ARPC2		SCN9A		CCR1		GABRA5
SAR1B		HNRNPDL	CCN2	ATP6V1F		SPTA1		SDC2		RHO		GABRA6
ANAPC1		BCL2L11	ZNF430	COPB1		KIF15		GJB1		PRKCD		GABRB1
CD96		RANBP2	FOXO3	PSMA1		MON1A		ROBO1		ARHGEF3		GABRB2
CD8A		GBP5	TGIF2	PLD2		RHOBTB3		ALCAM		PLXNB1		GABRB3
TRIP12		ELOC	SPP1	CD68		GJB7		UBB		GRM2		GABRD
PPP2R5E		PSMA8	CCND2	SLC44A2		COG5		SEMA3E		NPY1R		GABRE
ASB17		NUP205	ELL2	SIGLEC9		KIF6		RPS9		NPY5R		GABRG2
LONRF1		SLA	GTF3C3	RIPK3		CHMP4C		NRTN		F2RL2		GABRG3
TRIM11		BATF	SATB2	ART1		YWHAZ		DSCAM		F2RL1		GABRR1
ENAH		UBE2L6	CPSF3	LBP		UBAP1		PIK3CD		HTR4		GABRR2
SH3RF1		EIF4A2	PHF19	CRACR2A		KIF27		RPS21		DAGLB		GAD1
ELOC		SEC13	MAPKAP1	MOSPD2		GAPVD1		RPS7		SHH		GAD2
LY96		IL34	NR4A3	ECSIT		GJB2		PRNP		ADCY1		GAP43
PSMA8		MX1	ESRRB	PRKCSH		ARF6		GAP43		GPER1		GAPDH
CXADR		TAB3	DNMT3A	BST2		TSC1		RND1		CDK5		GDI1
FBXL18		TNFRSF14	GPAM	ARPC1B		PACSIN3		COL6A5		FZD6		GDI2
PIK3AP1		EDA	MSX2	UBE2M		RAB8B		CFL1		PRKACG		GHRL
KIF5A		IFNAR2	GRIA2	GMFG		COPS2		RPL38		TSHR		GHSR
UBE2L6		IFNGR2	NUP43	LILRB2		DENND2B		ABLIM3		OXGR1		GIPC1
FBXO32		PSMD4	TP53AIP1	BPIFA2		TMED3		TUBB8B		ARHGEF40		GIT1
SEC13		PSMB4	EPC1	ATP6V1E1		COG1		DAG1		GPR176		GIT2
RNF111		TNFRSF13C	TAF12	NFATC1		AP1G1		DAB1		AVPR1A		GLRA1
TNFRSF14		ITGB2	ELF1	CAP1		DCTN5		PSMD1		MAPK7		GLRA2
TRIM63		S100B	ZFP30	TRAF3		YWHAB		SPTBN2		PRKCB		GLRA3
NCK1		SHC1	NR2C1	ADGRE3		GOLGA2		RGMB		GALR1		GLRA4
XDH		ADAR	NFYB	RBSN		CD3D		PITPNA		MC4R		GLRB
COLEC12		IL6R	APAF1	PSME3		TBC1D16		RPL4		TAC3		GNAI2
CD1D		CCR5	TNFRSF10B	ACLY		RAB8A		RPL15		GNGT2		GNB5
CD1A		SQSTM1	ZNF706	DIAPH1		TRAPPC2L		HRAS		GNG8		GPC1
CD1C		PSMC2	BCL2L14	UBE2D2		TUBA1A		PSMD2		PNOC		GPC2
CD1B		USP41	ZNF549	ACTR10		TUBA1C		CLTB		PTGDR		GPC4
NCF1		ALOX15	ZNF211	LGALS3		TRAPPC9		TUBB6		GNG4		GPC6
DYNC1I1		TNFSF13	RNF2	TRIM21		KIFC2		YES1		CX3CR1		GPER1
FBXW5		EIF4A1	CAT	RAF1		VPS37C		CDK5R1		BDKRB2		GPHN
UBE2Z		JAK1	POLR3GL	CLEC10A		RAB3IL1		GRIN1		MTNR1A		GPM6A
PSMD4		IL23R	GTF3A	SNAP25		FTH1		SCN4B		CHRM1		GRIA1
PSMB4		GBP2	FYTTD1	POLR3F		COPS6		DSCAML1		AHCYL1		GRIA2
THEM4		GBP4	ZNF205	CRP		PAFAH1B2		RPS6KA3		HTR1E		GRIA3
UBR1		VCAM1	RPAP2	CASP9		RAB4A		RPLP2		GRM5		GRIA4
UBE2J2		MAPKAPK2	PMS2	WASF3		ARF4		GRB2		NTSR2		GRID1
ICOSLG		IL20	CBX3	CHI3L1		COG7		RPS27		RGS14		GRID2
ITGB2		IL24	NPY	CHIT1		RAB31		TUBAL3		CXCL10		GRID2IP
JAML		TRIM17	TWIST1	SFTPD		TRAPPC11		PTPN11		CXCL11		GRIK1
CD3G		NUP35	TAF1L	KRAS		IL7R		AKAP5		ADRB2		GRIK2
S100A1		S100A12	WWP1	AMPD3		STX18		PAK2		P2RY12		GRIK3
UBE2Q1		EIF4E3	DDX39A	CD180		TBC1D10B		SIAH2		PTAFR		GRIK4
ORAI2		TRIM46	NR4A1	IRAK2		LMAN2		UNC5C		CXCL8		GRIK5
FBXL13		PTPN13	CDK2	VAV3		ADRB2		RGMA		GPR183		GRIN1
PSMC2		PSMD6	NFE2	CFHR4		GJB1		CACNB4		PROKR1		GRIN2A
AP2M1		IL17RE	AGO2	CFHR5		ASPSCR1		FES		DRD5		GRIN2B
FBXO27		IL17RC	SRSF6	DOCK2		GPS1		LIMK2		TAS2R1		GRIN2C
SIGLEC11		CXCL1	PCK1	KLRD1		REPS2		EPHB3		TACR3		GRIN2D
CD300LG		CCR1	ZNF45	DSG1		YWHAG		RPS17		P2RY1		GRIN3A
ASB16		PRKCD	USP9X	DSC1		TRAPPC1		RPL35A		WNT10B		GRIN3B
RACGAP1		DUSP7	XPO5	TCN1		GABARAP		AP2A2		TAS1R3		GRIP1
TREML1		IL15	H2BC11	C5AR2		UBB		EPHA10		GPR37L1		GRIP2
CCNF		ABCE1	MED20	OSTF1		TMED10		TUBA8		GPR25		GRIPAP1
KLHL21		CASP3	CDKN1A	CTSL		DENND5B		SCN5A		ADRA1B		GRK2
VCAM1		IL3	NUP153	CD36		RALGAPB		ACTG1		ADORA2B		GRK3
SLAMF6		CSF2	DEK	MAP3K7		SYT9		CNTN2		KISS1		GRM1
REL		IL22RA2	RUNX2	CD63		KIF5B		KCNQ3		GPR37		GRM2
FBXO41		IL31RA	CNOT1	TEC		TRAPPC12		SLIT3		AKAP13		GRM3
CTSS		COL1A2	PIWIL1	GNS		RAB33B		EFNA5		FSHR		GRM4
S100A9		TNFRSF11B	UPF3B	DHX9		RAB43		POU3F2		GPR27		GRM5
KBTBD8		YWHAZ	SOX9	TMBIM1		GRK2		NELL2		TRH		GRM7
RNF25		SYK	NUP85	CAB39		TUBB8B		ROBO2		S1PR1		GRM8
TRAT1		INPPL1	TTF1	CKAP4		GOLGB1		RPS27L		FPR2		GRN
CTLA4		PSMC3	GTF3C4	RAC1		AGFG1		SCN10A		FPR1		GRP
ICOS		IFI27	POLR1B	DBNL		SPTBN2		MAPK11		PRKCE		GSG1L
CD200R1		IL25	GTF2F1	TANK		GOLIM4		PSMD13		RLN3		GSK3B
PSMD6		BTRC	THOC2	ABI1		DENND4A		POU3F1		APLN		GUCY1A1
RCHY1		ARIH1	MED1	TXN		RIN1		IRS2		PDE7B		GUCY1B1
KIF15		CUL5	SYMPK	TLR4		FZD4		PIP5K1C		RXFP1		HABP4
FBXO40		RAG1	PSMF1	ATP6V1G1		BTC		RPS23		LPAR3		HAP1
DTX3L		MAPK7	SNRPB	PSMB7		DENND6A		TEAD1		PTGER4		HAPLN1
FBXW12		HSP90B1	BMP2	CTSV		CNIH2		SLIT1		NMUR1		HCN1
RNF123		B2M	ZNF133	CNPY3		RAB1B		SHTN1		P2RY6		HIP1
ASB5		STAT6	CITED1	RIPK1		KLC2		DCC		PLEKHG5		HIP1R
ANAPC10		STX3	ZNF436	TLR2		DCTN2		COL4A1		RGS19		HNRNPA0
ERAP1		SMAD3	MAX	PRCP		CLTB		SEMA4D		C3AR1		HNRNPA1
ERAP2		CRK	PSMB2	GGH		TBC1D10C		MAPK12		ADRA1D		HNRNPA2B1
RICTOR		NOD2	AGO3	SDCBP		RAB6A		COL4A5		CCL11		HNRNPA3
RAET1E		TRIM68	COX6B1	PPP2R1B		SFN		AGRN		CXCR6		HNRNPAB
COL1A2		NKIRAS2	THRA	CASP1		DENND2C		TUBB4B		GNB2		HNRNPD
CTSB		IRF2	NR1D1	ADAM10		TUBB6		RPL14		GNG12		HNRNPDL
YWHAZ		STAT3	PRDX5	ACTR2		CHMP6		RELN		INSL5		HNRNPF
SYK		IL7R	PRMT1	DNAJC13		VPS37D		GSPT2		PPP1CA		HNRNPH1
PRKACG		IL12A	UXT	IDH1		SEC24C		SEMA4A		PDE3A		HNRNPH2
CYBB		TNIP2	PRDM7	ABI2		ULK1		SRGAP3		RASGRP1		HNRNPK
ASB11		INPP5D	NUP214	ITGAV		CLVS1		EVL		CCL19		HNRNPL
HECTD2		LGALS9	INTS11	HERC5		GJD4		EPHB4		NBEA		HNRNPLL
LRR1		MAP2K1	ZNF484	PPP3CA		AP3S1		SIAH1		GRK2		HNRNPM
KBTBD6		IRS1	HIVEP3	GLIPR1		GRB2		CACNA1H		RXFP4		HNRNPU
BTNL9		IL13	COX7C	DUSP6		CAPZA3		LAMA2		ADCY5		HNRNPUL1
PSMC3		CXCL10	DYRK2	SLC15A4		BET1L		HDAC2		CYSLTR1		HNRNPUL2
BTRC		IL1RAPL1	YEATS4	GPR84		ALS2CL		SCN8A		SAA1		HOMER1
CUL5		PTAFR	PIN1	RHOF		TUBAL3		ARHGEF12		XCR1		HOMER2
PRKCB		PTPN9	SIN3B	PELI2		GAK		PDLIM7		CCR9		HOMER3
B2M		CXCL8	SMARCA4	SLC27A2		SNX18		SRGAP1		GPRC6A		HPCA
AP1G1		BOLA2B	SEM1	SRP14		RAB39A		AP2A1		TAS1R1		HRAS
DCTN5		HNRNPF	MTERF1	PSTPIP1		GCC1		SRC		NET1		HSP90AA1
YWHAB		ITGAM	DGCR8	IQGAP1		EXOC3		PSMD12		GNG5		HSPA8
PDIA3		UBE2E1	YWHAH	ITGAX		MCFD2		SPTAN1		ADCY6		HTR1A
FBXO22		UBB	GAD1	NLRC5		TRAPPC5		RPS26		TRHR		HTR1B
CD3D		FOS	ELL3	PDPK1		CHRM2		RPL37A		CMKLR1		HTR1D
STIM1		STAT2	ICE2	GALNS		YIPF6		RPL12		HRAS		HTR2A
TUBA1A		SOCS6	PSMA1	TMC6		COPG1		DNM3		PCP2		HTR3A
TUBA1C		S1PR1	E2F8	PFKL		SLC2A4		MBP		FZD4		HTR5A
LAIR1		FPR1	CCNT1	VAV1		PRKAG1		TUBA3C		ADGRE1		HTR7
LAIR2		SOCS5	ASH2L	TRPM2		AP1S2		RPS4X		P2RY14		HTT
KIR3DL1		TRIM8	GAMT	APP		TRAPPC6B		RPL23A		P2RY2		ICAM5
RILP		JUNB	CDC16	PSMB6		EXOC7		LDB1		CALCB		IGF1
CD300C		BCL2L1	APOE	SLC2A5		EPGN		PLXNB3		MC5R		IGF1R
CD300A		PIK3CD	MLLT1	FCN3		ACBD3		RPL10A		GNG7		IGSF9B
MLST8		BCL2	ENSG00000130489	BCL10		GJC1		L1CAM		RPS6KA3		IL1RAP
KCTD6		IFNB1	ZNF557	PRKACB		NAA38		SREBF2		FZD8		IL1RAPL1
TAP1		CCL11	ZNF337	PSMA5		AP2A2		RPL39		GPR4		IL1RAPL2
COL3A1		PRL	TAF4	CD53		TUBA8		COL5A2		GRB2		INA
AHCYL1		ISG20	TRIM28	CREG1		ACTG1		PSMB8		GPR150		IQSEC1
INPP5D		IL16	SESN2	FCGR2A		DENND5A		CSNK2B		HTR1A		IQSEC2
SIGLEC7		CCL19	ZNF317	CTSK		PLA2G6		PSENEN		UCN3		IQSEC3
UBE2V2		CFL1	DNMT1	FLG2		COPB2		PSMB10		GPR35		ITGA2
UBE2E3		MYD88	ZNF426	S100A8		TMED9		ITSN1		HTR1F		ITGA3
UBE2E1		RELA	ZNF331	S100A7		F8		RNPS1		HTR1D		ITGA5
UBB		SAA1	ZNF227	ILF2		RAB11B		DOK6		GRM8		ITGA8
CD14		PSMD1	ZNF141	DEGS1		HGS		COL6A6		GPBAR1		ITGB1
RNF34		STAT5B	COX4I1	C1orf35		BICD2		NRAS		CCR8		ITGB3
KIF5B		PITPNA	COX7B	ARL8A		PIP5K1C		RPS29		F2		ITGB4
OSCAR		PELI3	NR1H2	ATP6V1C2		KIF18B		ITGA1		RRH		ITGB5
FGG		IL20RB	PSME3	RPS27A		BLOC1S4		ZSWIM8		FZD2		ITPKA
FGA		HRAS	G6PC1	REG3G		FNBP1		ARHGEF28		SSTR2		ITPR1
FGB		PDE12	THOC6	STK11IP		GJA4		PLXNA4		CHRM4		ITPR3
PIK3CD		RAG2	RARA	DYNC1LI1		SLC18A3		UBA52		S1PR5		ITSN1
SPSB1		TRAF6	PRKAB2	UBA3		RINL		PSMB11		AGTR2		JAK2
FBXL14		PSMD2	ZNF304	MUC4		UBQLN2		KIF4B		CXCR2		KALRN
PTEN		PTPN2	NR0B2	AHSG		TUBB4B		RPL41		OXTR		KCNA1
FBXW10		CLCF1	LGALS3	PLAC8		CHM		RPS18		CHRM2		KCNA2
THOP1		YES1	ZNF20	TIFA		RALGAPA2		RPS28		F2R		KCNA3
CD8B		TALDO1	PPARG	MYO10		GJB3		PSMB9		PENK		KCNA4
MALT1		RPS6KA3	NUP210	PIK3R1		BLOC1S3		RPL36A		CCL13		KCNAB2
RASGRP1		JUN	RRP8	IQGAP2		GJB5		ARPC4		UTS2R		KCNB1
MYD88		IL17RA	RAN	ATG12		GJB4		ARPC1A		P2RY13		KCNC1
RELA		GRB2	PRKAA1	DOK3		KIF19		EFNA4		KPNA2		KCNC2
TUBB8B		UBE2N	MYBBP1A	DYNLT1		CD55		TUBA4B		PLCB1		KCNC3
PSMD1		SH2B1	RPA1	TRIM4		TRAPPC2		LYN		RXFP3		KCNC4
RNF213		PTPN11	H3-3B	FRMPD3		MAN2A2		TUBB3		GALR2		KCND2
SPTBN2		HLA-DQB1	GPS2	ATP6V1B2		MYO6		ITGB3		RGS6		KCND3
CD34		CIITA	PCNA	GOLGA7		TRAPPC4		TUBB8		HCAR2		KCNH1
CTSF		PAK2	POLR3F	PLPP5		MVB12B		RBM8A		RGS7		KCNJ11
TLR1		SOX2	CDK8	ATP6V0D2		AP2A1		RPL17		ARHGEF37		KCNJ2
TLR6		TNFSF15	SCO1	POLR2K		IGF2R		SRGAP2		PTGDR2		KCNJ3
HRAS		UBA7	CCNA1	NAPRT		DYNC1H1		CD24		PMCH		KCNJ6
GLMN		IFNL1	RFC3	IFNA5		SRC		GRIN2B		GPR132		KCNJ8
FBXW8		KPNA2	SRRM1	STOM		SERPINA1		PSMB3		CCR3		KCNJ9
KLC2		CSF1R	MED10	GSN		MYO5A		RPS4Y2		CCR4		KCNMA1
UBE2C		NDN	KRBA1	ALAD		SPTAN1						KCNMB4
SPSB4		ANXA2	BTG1	SURF4		MYO1C						KCNN2
TRAF6		LCK	KRAS	PTGES2		KIF13B						KCNQ5
PSMD2		GBP6	IPO8	LCN2		DNM3						KIAA1107
DCTN2		MX2	E2F5	COMMD3		TUBA3C						KIAA1109
CBLL2		H3C13	MEN1	POLR3A		MAN1A2						KIF17
UBE2O		IFNL2	COX16	SERPING1		ITSN2						KIF5A
TUBB6		TBK1	MED6	PTPRJ		COPS8						KIF5C
YES1		IRAK1	MBD2	PAK1		CALM1						KLHL17
ANAPC2		CSF1	CCNB1	LAMTOR1		F5						KPNA1
CDC26		SOCS3	CDK7	TKFC		GJC2						KPNA2
MEX3C		USP18	LAMTOR5	MS4A3		DENND4B						KPTN
SEC24C		SIGIRR	NOTCH2	MS4A2		CAPZA2						L1CAM
UBE2U		IFITM2	YWHAQ	DSN1		CHML						LAMA2
CD19		IL3RA	CDC73	ALDOA		GDI1						LAMA4
ARIH2		SOCS1	IL2RA	FCGR1A		SYS1						LAMA5
GRB2		MAPK11	CCNH	TIRAP		DCTN1						LAMB2
UBE2N		IFNLR1	KCTD1	DOCK1		SNX2						LAMC1
CAPZA3		KPNA7	DDB2	UBC		DENND6B						LAMP1
ASB8		MUC1	PIWIL4	ITPR1		ITSN1						LASP1
TUBAL3		IRF7	PHC2	NDUFC2		DENND1C						LCK
KLHL11		P4HB	AGO4	ATP6V1G3		RAB12						LGI1
CD28		PSMD13	CTSL	ADAM8		ANKRD28						LHFPL4
CD300LB		BRWD1	CGA	LPCAT1		DENND1B						LIN7A
CALR		IFIT1	LMO2	TOMM70		COG8						LIN7C
PTPN11		IFITM1	GLS2	LY96		AP1G2						LPAR1
ZNRF2		IRS2	CDK4	PSMA8		VAMP2						LPAR2
PAK2		EDARADD	HEY2	PTPRN2		AP4M1						LRFN1
RNF182		KPNA4	MDM2	ATP6V1C1		UBA52						LRFN2
PJA1		TNFRSF4	COX5B	ELMO1		VPS52						LRFN3
SIAH2		TNFRSF18	MED4	CCT8		KIF4B						LRFN4
RNF41		ISG15	NUP42	EEF1A1		KIFC1						LRFN5
ASB18		MAOA	IL6	PRG3		TXNDC5						LRRC4
UBA7		HMGB1	HUS1	UBE2L6		ARPC4						LRRC4B
UBE2E2		IL1RAP	TTC5	MAPK13		ARPC1A						LRRC4C
AP1S2		HLA-DRB1	SRSF1	C8A		ARFGAP3						LRRC7
CLEC4G		PPIA	TACO1	TAB3		STON1						LRRK2
LCK		POM121	BRIP1	NCK1		TUBA4B						LRRTM1
AP2A2		PTPN1	ACTL6A	WASF2		CHMP4A						LRRTM2
ASB7		PRTN3	BLK	NCF1		INS						LRRTM3
FBXL7		MMP1	GATA4	CDA		CUX1						LRRTM4
KLHL25		HLA-DQA1	SKIL	FCER1G		TUBB3						LYN
TRAIP		KPNA5	WDR33	C1QC		TUBB8						LZTS1
TUBA8		FLNA	SAP130	PSMD4		DYNLL2						LZTS3
SH2D1A		IFNL3	GAD2	PSMB4		GJA5						MADD
UBE2F		H3C12	CDK9	C1R		SEC22B						MAGI1
SOCS3		PSMD12	TXN	PGLYRP3		RAB7B						MAGI2
UBE2G2		IL27	KLF4	ATP6V0D1								MAGI3
BTBD6		PELI1	ZFP37	ATAD3B								MAL2
UBOX5		SERPINB2	ZNF189	PDXK								MAP1LC3A
SOCS1		NKIRAS1	PSMB7	CSTB								MAP2
PRKN		IFNA1	NR5A1	ITGB2								MAP2K1
PRKG1		IRAK4	NCBP1	VAV2								MAPK1
PSMD13		FCGR1B	CTSV	S100B								MAPK10
UBE2L3		CSF2RA	MYC	FCN2								MAPK14
BCAP31		HLA-DRB5	POLR1E	NLRP4								MAPK3
TRIM69		MAP3K3	TFAP2A	CD3G								MAPK8
IFITM1		PTPN20	MDC1	S100A1								MAPK9
CD300LF		PSMB8	TAF8	SHC1								MARCKS
ZNRF1		HLA-DRA	YAP1	NLRX1								MARCKSL1
BTLA		AGER	PPP2R1B	NBEAL2								MARK2
CD300E		HLA-C	MMP13	HK3								MCTP2
BTN3A2		HLA-E	CASP1	PGLYRP2								MDGA1
UBE2H		TRIM10	THBS1	PSMC2								MDGA2
PRR5		TRIM31	RTF1	DCD								MECP2
LILRB4		HLA-G	SMAD6	POLR3K								MPDZ
LILRA5		HLA-F	GTF2B	AGL								MPP2
RNF220		IL31	RABGGTB	ARPC5								MRPL55
TREML4		PSMB10	LRPPRC	NLRP3								MTOR
NCR3LG1		CRLF2	TET1	NCSTN								MYH10
TUBB4B		HLA-H	DNA2	FCGR3B								MYO5A
PDCD1		HLA-A	BARD1	MAPKAPK2								MYO5B
SELL		IGHE	MSTN	PIGR								MYO6
KIR2DL4		IGHG4	SSB	CTSS								MYO9A
HMGB1		IGHG1	INTS14	S100A11								NAPA
NCR1		NUP62	TRPC3	PGLYRP4								NAPB
HLA-DRB1		NRAS	NUP54	S100A9								NAPG
CTSE		CHUK	CCNG2	S100A12								NBEA
PPIA		GBP7	CNOT6L	CXCR1								NCAM1
ASB13		IRF9	INTS12	ARPC2								NCAN
EVL		TNFRSF25	CASP6	NFASC								NCKAP1
SIAH1		IFI30	LEF1	MNDA								NCS1
ANAPC7		VAMP2	AEBP2	IFI16								NCSTN
HLA-DQA1		CEBPD	SNRPF	AIM2								NECAP1
AP2A1		UBA52	TDG	PSMD6								NECTIN1
DYNC1H1		PSMB11	NUP58	PTX3								NECTIN3
SRC		HLA-DPB1	TARBP2	PPBP								NEDD4
PSMD12		LTA	NABP2	CXCL1								NEFH
FBXL22		LTB	SMARCC2	GYG1								NEFL
MIB2		HLA-DPA1	ZNF740	POLR2H								NEFM
ATG7		HLA-DQB2	RB1	PRKCD								NETO1
PDCD1LG2		TNF	SETD1B	S100P								NETO2
PLCG2		TRIM26	ESR2	CAMP								NF1
DNM3		HLA-B	TCF12	APEH								NGDN
FCGR1B		HLA-DQA2	GTF2A2	DUSP7								NGEF
TUBA3C		TNFSF12	WDR61	TLR3								NGFR
CARD11		PSMB9	PML	LEAP2								NLGN1
HLA-DRB5		TNFRSF13B	FANCI	CGAS								NLGN2
SH2D1B		MIF	ZNF710	FABP5								NLGN3
KLHL9		CNTF	DHX38	BRI3								NLGN4X
CALM1		IL10RB	ZFHX3	CTSB								NLGN4Y
SMURF1		GSTA2	ZSCAN32	DEFA5								NOS1
MTOR		UBE2V1	PDPK1	DEFA4								NOS1AP
CD247		LYN	NCOR1	DEFA6								NPFF
UBE2J1		TRIM34	ZNF287	DEFB1								NPPA
CD3E		GH1	TAF4B	NOS3								NPTN
LTN1		IKBKG	PRELID3A	SYK								NPTX1
ASB12		CCL5	RPRD1A	PRKACG								NPTX2
CAPZA2		POM121C	TP53	HGSNAT								NPTXR
DZIP3		H3C8	EIF4A3	CYBB								NPY
PJA2		H3C6	ANAPC11	ATP7A								NPY1R
FCGR3A		CCL4	RPTOR	VCP								NPY2R
HLA-DOA		H3C11	CBX8	SUGT1								NPY5R
HLA-DMA		H3C1	ZNF750	MBL2								NR3C1
PSMB8		CCL3L1	CBX4	RNASE7								NR3C2
TAP2		CCL3	SMAD4	PSMC3								NRCAM
HLA-DRA		H3C7	PMAIP1	BTRC								NRG1
BTNL2		PSMB3	ERBB2	CCT2								NRG2
CD300LD		H3C10	NFIC	C2								NRG3
NCR3			ZIM3	PLD4								NRGN
MICB			ZFP14	MAPK7								NRN1
HLA-C			SIRT3	CLEC4E								NRP1
LILRB3			DNMT3L	CLEC4D								NRP2
HLA-E			AKT1	HSP90B1								NRXN1
TRIM39			CARM1	SERPINB12								NRXN2
HLA-G			PSMB6	B2M								NRXN3
HLA-F			ZNF473	ANPEP								NSF
DCTN1			ZNF614	STAT6								NSG1
PSMB10			MTF2	CRK								NSMF
HLA-A			ZNF697	NOD2								NTN1
TRIM71			PSMA5	LPO								NTNG1
IGKV4-1			RXRG	RAB4B								NTNG2
IGKV5-2			POU2F1	LAIR1								NTRK2
IGKV3D-20			MAEL	EEF2								NTRK3
IGLV6-57			NR1I3	KRT1								NUFIP1
IGLV1-51			RORC	CD300A								NUMB
IGLV1-47			CTSK	GHDC								NUMBL
IGLV1-44			INTS7	NLRC3								OGT
IGLV7-43			TAF1A	FTH1								OLFM1
IGLV1-40			SMYD2	CTNNB1								OLFM2
IGLV3-27			TP53BP2	FADD								OPHN1
IGLV3-25			GATAD2B	PAFAH1B2								OPRD1
IGLV2-23			INTS3	NKIRAS2								OPRK1
IGLV3-21			PARP1	RAB31								OPRM1
IGLV3-19			LBR	POLR3D								P2RX1
IGLV2-14			RPS27A	AHCYL1								P2RX2
IGLV2-11			SNRPG	TNIP2								P2RX3
IGLV3-1			ZNF514	MAP2K1								P2RX6
IGLC2			ZC3H8	RAB24								P2RX7
IGLC3			POLR2D	PGM2								P2RY1
TRAV8-4			HSPD1	RNASE2								P2RY2
TRAV19			FANCD2	RNASE3								P2RY4
TRAV29DV5			CNOT9	PTK2								PABPC1
IGHD			EAF1	PTAFR								PACSIN1
IGHM			ZNF660	RNASE6								PACSIN2
IGHV1-2			NR1I2	MUC15								PAFAH1B1
IGHV2-5			EAF2	AGPAT2								PAK1
IGHV3-7			FIP1L1	TRIM56								PAK2
IGHV3-11			CAMK2D	MUC17								PAK3
IGHV3-13			CCNA2	MUC3A								PAK5
IGHV3-23			SKP2	ITGAM								PAK6
IGHV3-33			PLK2	GUSB								PARN
IGHV4-34			BDP1	TRAPPC1								PCBP1
IGHV4-39			GTF2H2	GLB1								PCBP2
IGHV1-46			ZNF300	UBB								PCDH15
IGHV3-48			H2BC1	FOS								PCDH17
IGHV3-53			RSPO3	CD14								PCDH8
IGHV1-69			EGFR	PA2G4								PCLO
NRAS			IGFBP3	OSCAR								PDE4A
CHUK			IGFBP1	CEACAM3								PDYN
SIPA1			ZNF92	FPR2								PENK
LAT			HDAC8	FPR1								PFN1
KLRK1			ZNF157	ATP6V0E2								PFN2
IFI30			KRBOX4	PRKCE								PHB
PPP3R1			ZNF41	MUC7								PHB2
UBA52			TAF1	LRG1								PICALM
PSMB11			ZNF711	GAA								PICK1
HLA-DPB1			CRH	CANT1								PIN1
IGHV4-59			POLR2K	PGAM1								PIP5K1C
KIF4B			NFIB	POLR1C								PLAT
HLA-DPA1			CDKN2B	WIPF2								PLCB1
TAPBP			CDKN2A	BCL2L1								PLCB2
HLA-DQB2			NR6A1	FGG								PLCB3
KBTBD13			SURF1	FGA								PLCB4
HLA-B			GTF3C5	FGB								PLCG1
HLA-DQA2			NOTCH1	DEFB4A								PLCXD3
ASB14			NRBF2	RASGRP4								PLD1
KLHL41			POLR3A	BCL2								PLEKHA5
IGKV2D-30			CAMK2G	IFNB1								PLEKHG5
IGKV3-20			TCF7L2	C3AR1								PLG
LILRA4			TAF5	REG3A								PLPPR4
IGKV1D-33			ZNF214	ORMDL3								PLS3
LILRA2			ZNF215	MALT1								PLXNA4
PSMB9			TNKS1BP1	AZU1								PLXNC1
IGKV1-17			SSRP1	CLEC7A								PLXND1
KIR3DL2			SESN3	CLEC12A								PNKD
IGKV1-16			INTS4	MUCL1								PORCN
HLA-DOB			ATM	RASGRP1								PPA2
IGKV1D-16			LAMTOR1	CFL1								PPFIA1
IGKV3-11			MTA2	RAB37								PPFIA2
IGKV1-33			CPSF7	MYD88								PPFIA3
IGKV1-39			CHEK1	RELA								PPFIA4
IGKV2D-28			TMEM219	HPSE								PPFIBP2
HLA-DMB			SAP18	HSPA6								PPM1H
IGKV2-30			PIP4K2A	C1QB								PPP1CA
IGKV1-12			FOXO1	C1QA								PPP1CC
KCTD7			UBC	OLR1								PPP1R1B
IGKV1-5			THRB	RNASE8								PPP1R9A
KIR2DL3			RAD9B	SAA1								PPP1R9B
TUBA4B			POU4F2	PSMD1								PPP2CA
IGKV2-28			NR3C2	MUC13								PPP2R1A
IGKV3-15			VENTX	JUP								PPP2R1B
LILRA6			CENPJ	SLCO4C1								PPP2R2A
UBE2V1			POU4F1	TLR10								PPP3CA
IGKV2D-40			TCF7L1	TLR1								PPP3CB
IGKV1D-39			JMY	TLR6								PPP3CC
LYN			ZNF547	PELI3								PPP3R1
SIGLEC12			ZNF773	HRAS								PRKACA
CTSO			ZNF776	DHX36								PRKAR1A
TUBB3			ZNF256	TRAF6								PRKAR1B
MRC1			CAMK4	PSMD2								PRKAR2A
TUBB8			DDX4	TBC1D10C								PRKAR2B
GAN			RAD17	RAB6A								PRKCA
DYNLL2			BCL2L11	BAIAP2								PRKCB
RNF115			ANAPC1	YES1								PRKCD
SEC22B			SMARCA5	KCMF1								PRKCE
FBXO17			RANBP2	C8G								PRKCG
IKBKG			NR4A2	MUC20								PRKCI
IGHV3-30			GTF2E1	DPP7								PRKCZ
IGHV2-70			KCTD15	RHOG								PRKN
TRBV12-3			ZNF599	ANO6								PRR7
ORAI1			ABCA6	RPS6KA3								PRRT1
PSMB3			ASZ1	CD19								PRRT2
TRBV7-9			ELOC	ATOX1								PSD
IGLV2-8			PSMA8	JUN								PSD2
IGKV1D-12			ZNF18	POLR2L								PSEN1
			GTF3C6	GRB2								PSEN2
			MOV10	UBE2N								PSENEN
			CNOT8	IMPDH2								PTEN
			SETD9	CALML5								PTK2
			NUP205	DEFB125								PTK2B
			PPARGC1B	CPN2								PTN
			LSM11	CD300LB								PTPN23
			MED7	FUCA1								PTPRA
			RRAGA	PTPN11								PTPRD
			PCGF6	FCER1A								PTPRF
			TDRD9	ABCA13								PTPRN2
			ATAD2	ITLN1								PTPRO
			FBXO32	F2								PTPRS
			ZNF689	PAK2								PTPRT
			BRPF1	DEFB124								PTPRZ1
			SST	DEFB123								PUM1
			SEC13	ARHGAP45								PUM2
			KIT	DEFB119								PURA
			ZNF19	CXCR2								PURG
			RNF111	MUC16								QKI
			SKI	RAP2B								RAB10
			TRIM63	RNF135								RAB11A
			FANCC	IST1								RAB11B
			AUTS2	UBA7								RAB11FIP3
			H2BC5	ATP6AP2								RAB14
			CDC25C	C1S								RAB17
			H4C8	ANXA2								RAB18
			CNOT11	LCK								RAB1A
			PINK1	ADGRG3								RAB1B
			RUNX1	MCEMP1								RAB21
			PSMD4	AP2A2								RAB26
			PSMB4	DDX41								RAB27B
			BTG2	TBK1								RAB2A
			MED8	ACTG1								RAB33B
			AGRP	IRAK1								RAB35
			ZNF230	S100A7A								RAB3A
			ZNF222	COLEC10								RAB3B
			ZNF221	PLA2G6								RAB3C
			ZNF233	PROS1								RAB4A
			ZNF235	STING1								RAB4B
			SSU72	MUC6								RAB5A
			NR2F6	DGAT1								RAB5B
			U2AF1	C6orf120								RAB5C
			G6PD	SIGIRR								RAB6A
			ZNF208	SFTPA2								RAB6B
			ZNF761	SOCS1								RAB7A
			ZNF714	ATP6V0A2								RAB8A
			MED27	MAPK11								RAB8B
			CHTOP	METTL7A								RABAC1
			ZNF394	TMEM179B								RABEP1
			CPSF4	MUC1								RABGEF1
			ZNF333	IRF7								RAC1
			MAML1	PSMD13								RAC3
			PSMC2	ATP6V0C								RALA
			U2AF1L4	LAMP1								RALBP1
			ZNF382	POLR3C								RANBP6
			SAP30BP	DEFB131A								RAP1A
			SRSF2	POLR1D								RAP1B
			ZNF577	BPIFB4								RAP2A
			ITGA5	CD300E								RAPGEF4
			ZNF385A	FCAR								RAPH1
			POLR3K	DEFB132								RAPSN
			ZNF75A	NF2								RBMX
			TAL1	PRG2								RDX
			MAGOH	TLR5								RELA
			PRKAA2	ISG15								RELB
			RBBP4	CARD9								RGS14
			NFIA	MAPK12								RGS7
			HENMT1	TUBB4B								RGS7BP
			ZNF496	PLA2G2A								RGS9
			TFB2M	SELL								RHEB
			DPY30	NHLRC3								RHOA
			NUP35	HMGB1								RHOB
			H3-3A	SERPINA3								RIMBP2
			RPRD2	TMEM63A								RIMBP3
			ERCC3	TUBB								RIMBP3B
			IWS1	PPIA								RIMBP3C
			TGFA	CD55								RIMS1
			HIPK1	PRTN3								RIMS2
			IHH	XRCC6								RIMS3
			HDAC11	PIK3R4								RIMS4
			CTLA4	MME								RNF10
			RYBP	TLR7								RNF19A
			COX18	GM2A								RNF216
			THOC7	CD47								ROCK1
			PSMD6	CASP4								ROCK2
			PF4	SIGLEC15								ROGDI
			TOPBP1	IGF2R								ROR2
			MEAF6	DYNC1H1								RPH3A
			POLR2H	PCBP2								RPL10
			RFC4	SRC								RPL10A
			PBRM1	PSMD12								RPL11
			SLBP	SERPINA1								RPL12
			ZNF691	PELI1								RPL13
			H2AZ1	C5AR1								RPL13A
			ZNF589	MYO5A								RPL14
			ATRIP	GZMM								RPL15
			PITX2	ATG7								RPL17
			SAP30	ELANE								RPL18
			HAND2	SPTAN1								RPL18A
			ICE1	PSAP								RPL19
			ANAPC10	CFD								RPL21
			RICTOR	MYO1C								RPL22
			IL3	NKIRAS1								RPL23
			CSF2	HRNR								RPL23A
			CITED2	IFNA1								RPL24
			SAP30L	PLCG2								RPL26
			SLU7	DNM3								RPL27
			ZNF12	IRAK4								RPL27A
			HEY1	SIRPA								RPL28
			ZNF704	SVIP								RPL29
			HNF4G	CLEC4C								RPL3
			MED30	BPIFA1								RPL30
			INTS1	CARD11								RPL31
			CDK5	CALM1								RPL32
			PHAX	CEP290								RPL34
			COX6C	PNP								RPL35
			YWHAZ	CD247								RPL35A
			TP53INP1	CAPZA2								RPL36
			INTS8	APRT								RPL36A
			SNAPC3	CR1								RPL37
			WRN	FCGR3A								RPL37A
			GTF2A1	PLPP4								RPL38
			PCF11	PSMB8								RPL4
			UCMA	AGER								RPL5
			TAF3	NEU1								RPL6
			SNAPC4	HSPA1B								RPL7
			TSC1	HSPA1A								RPL7A
			DDX21	CSNK2B								RPL8
			PIP4P1	HLA-C								RPL9
			E2F7	MUC21								RPLP0
			PSMC3	DEFB121								RPLP1
			CPSF2	LILRB3								RPLP2
			TAF1D	HLA-E								RPS10
			BRD7	CD177								RPS11
			COX11	PSMB10								RPS12
			ZNF202	MUC12								RPS13
			ANAPC16	CFI								RPS14
			TAF10	HTN3								RPS15
			LMO1	KLRC2								RPS15A
			LEO1	CLEC6A								RPS16
			ZNF143	DEFB134								RPS17
			PRKCB	DEFA1								RPS18
			ZNF3	HLA-A								RPS19
			ZNF606	IGKV4-1								RPS2
			PIP4K2C	IGKV5-2								RPS20
			YWHAB	IGKV3D-20								RPS21
			SMAD3	IGLV6-57								RPS23
			NUDT21	IGLV1-51								RPS24
			CDK12	IGLV1-47								RPS25
			ZNF23	IGLV1-44								RPS26
			ZNF226	IGLV7-43								RPS27
			ZNF180	IGLV1-40								RPS27A
			ZNF668	IGLV3-27								RPS28
			GATAD2A	IGLV3-25								RPS3
			ZNF641	IGLV2-23								RPS3A
			KMT2D	IGLV3-21								RPS4X
			ZNF610	IGLV3-19								RPS5
			ZNF528	IGLV2-14								RPS6
			ZNF701	IGLV2-11								RPS6KA1
			ZNF558	IGLV3-1								RPS6KA4
			PRDX2	IGLC2								RPS6KA5
			MLST8	IGLC3								RPS6KA6
			ZNF597	IGHE								RPS6KB1
			POLR2G	IGHG4								RPS6KC1
			CTNNB1	IGHG2								RPS7
			DDIT4	IGHG1								RPS8
			RBPJ	IGHV1-2								RPS9
			BMI1	IGHV2-5								RPSA
			KCTD6	IGHV3-7								RTN3
			MOBP	IGHV3-11								RTN4
			ING5	IGHV3-13								RTN4R
			CDC40	IGHV3-23								SACM1L
			POLR3D	IGHV3-33								SCAMP1
			ING2	IGHV4-34								SCAMP5
			ZNF30	IGHV4-39								SCG2
			TET2	IGHV1-46								SCN10A
			E2F6	IGHV3-48								SCN11A
			MECP2	IGHV3-53								SCN1A
			AR	IGHV1-69								SCN2A
			ZNF354A	NRAS								SCN8A
			PRELID1	CHUK								SCRIB
			GPRIN1	LAT								SCRN1
			NR0B1	NCKIPSD								SDCBP
			CRADD	ATP6V1G2								SEC22B
			SIN3A	KLRK1								SEMA3A
			ZNF764	CPNE1								SEMA3F
			ZNF747	MUC5AC								SEMA4B
			CHD3	DDX3X								SEMA4F
			YWHAG	PPP3R1								SEPTIN11
			ZNF778	UBA52								SEPTIN3
			UBE2E1	PSMB11								SEPTIN5
			ZNF212	IGHV4-59								SEPTIN6
			ZNF282	C4B								SEPTIN7
			CDK1	ORM2								SEPTIN8
			UBB	ORM1								SFPQ
			FOS	HLA-B								SGIP1
			SMAD1	NFAM1								SGTA
			SP7	TXNDC5								SH3GL1
			RNF34	IGKV2D-30								SH3GL2
			PPM1D	TLR9								SH3GL3
			TRIAP1	DEFA3								SH3GLB2
			ZNF160	IGKV3-20								SHANK1
			ZNF415	IGKV1D-33								SHANK2
			ZNF692	PSMB9								SHANK3
			JUNB	DEFA1B								SHISA6
			ZNF439	IGKV1-17								SHISA7
			ZNF440	IGKV1-16								SHISA9
			POLR1C	MIF								SIPA1L1
			ZNF562	IGKV1D-16								SIRT2
			ZNF561	CRCP								SKP1
			ZNF584	IGKV3-11								SLC10A4
			ZNF274	ARPC4								SLC16A1
			ZIK1	ARPC1A								SLC16A3
			HDAC3	PLEKHO2								SLC16A7
			RHNO1	IGKV1-33								SLC17A6
			ZNF540	IGKV1-39								SLC17A7
			ZNF570	IGKV2D-28								SLC17A8
			MLLT3	SERPINB10								SLC18A1
			RRM2	IGKV2-30								SLC18A2
			PTEN	IGKV1-12								SLC18A3
			ZNF556	TICAM2								SLC1A1
			ZNF554	IGKV1-5								SLC1A2
			CYCS	CFB								SLC1A6
			CEBPB	NME2								SLC1A7
			TP53RK	DDOST								SLC22A2
			CLP1	IGKV2-28								SLC29A1
			BANP	CFHR1								SLC2A3
			RAD9A	IGKV3-15								SLC2A4
			ZNF738	UBE2V1								SLC30A1
			ZNF596	C4A								SLC30A3
			RARG	HBB								SLC32A1
			ZNF621	TARM1								SLC3A2
			KAT5	EPPIN-WFDC6								SLC6A1
			RELA	ATP6V1E2								SLC6A11
			ZNF680	IGKV2D-40								SLC6A17
			ESRRA	IGKV1D-39								SLC6A2
			ZNF483	PRKDC								SLC6A3
			SMARCC1	LYN								SLC6A4
			ZNF417	SIGLEC14								SLC6A5
			TNFRSF10D	BRK1								SLC6A6
			TNFRSF10C	RAB44								SLC6A7
			NABP1	HP								SLC6A8
			PSMD1	MGAM								SLC6A9
			TDRD12	CLEC5A								SLC8A1
			PLK3	PECAM1								SLC8A2
			ZNF791	IKBKE								SLC8A3
			PHC3	TXNIP								SLC9A6
			CBX2	IKBKG								SLITRK1
			MGA	IGHV3-30								SLITRK2
			EXO1	CYFIP1								SLITRK3
			SNAPC5	IGHV2-70								SLITRK4
			ZNF266	PRSS2								SNAP23
			NR1D2	PSMB3								SNAP25
			ATR	IGLV2-8								SNAP29
			UBE2C	IGKV1D-12								SNAP47
			PSMD2									SNAP91
			DDIT3									SNAPIN
			NPPA									SNCA
			MED16									SNCB
			CCNE2									SNPH
			ZNF519									SNX1
			SMAD2									SNX14
			ZNF25									SNX16
			RMI2									SNX27
			ZNF77									SNX4
			NR2F1									SNX6
			ZNF169									SNX9
			SFN									SORCS3
			ZNF613									SORT1
			CSTF3									SPARC
			YES1									SPARCL1
			GPX2									SPTAN1
			FOXG1									SPTB
			ANAPC2									SPTBN1
			ZNF135									SPTBN2
			COX8A									SRC
			CDC26									SRCIN1
			BDNF									SRGN
			CDK5R1									SST
			SLC38A9									STAT3
			TOP3A									STAU1
			TGIF1									STAU2
			NR2C2									STK38
			CAVIN1									STK38L
			TBL1XR1									STON2
			PIDD1									STX12
			JUN									STX16
			CSTF2T									STX1A
			POLR2L									STX1B
			ZNF620									STX2
			ZNF619									STX3
			ZNF354C									STX4
			ZNF114									STX6
			ZNF454									STX7
			ZNF543									STXBP1
			ZNF354B									STXBP3
			ZNF223									STXBP4
			COX14									STXBP5
			MAF									STXBP5L
			ZNF713									SV2A
			SUZ12									SV2B
			COX5A									SV2C
			TAF7									SVOP
			ZNF552									SYDE1
			RMI1									SYDE2
			AURKB									SYN1
			ZNF664									SYN2
			PTPN11									SYN3
			GATA2									SYNE1
			ZFPM1									SYNGAP1
			PLD6									SYNGR1
			CITED4									SYNGR2
			ZNF154									SYNGR3
			ZNF771									SYNGR4
			SOCS4									SYNJ1
			TDRD6									SYNJ2
			MED14									SYNPO
			PRKRA									SYNPR
			ZNF571									SYP
			H2AC6									SYPL1
			H2BC4									SYT1
			PCGF5									SYT10
			ZNF443									SYT11
			ZNF792									SYT12
			EHMT1									SYT2
			ZNF707									SYT3
			NPM1									SYT4
			ZNF746									SYT5
			POLR2A									SYT6
			SOX2									SYT7
			ZNF678									SYT9
			ZNF875									TACC3
			LSM10									TAMALIN
			ZNF101									TANC1
			PRKAG1									TANC2
			SNRPE									TAOK2
			ZNF716									TBC1D2
			TDRKH									TBC1D24
			ZNF708									TBC1D2B
			ZNF804B									TDRD1
			CSF1R									TDRD5
			ZNF721									TDRD6
			CNOT10									TENM1
			MTA1									TENM2
			ZNF662									TENM3
			ZNF320									TENM4
			NKX2-5									TENT2
			GRIN2A									TERF2
			H3C13									TFR2
			ZNF530									TIAM1
			ALYREF									TMEM163
			CBX6									TNC
			CHEK2									TNIK
			ZNF703									TNR
			ZNF730									TPD52
			KMT5A									TPRG1L
			CLDN5									TRIM3
			NR2C2AP									TRIM9
			IRAK1									TRIO
			H2AC20									TSC1
			MAML2									TSC2
			FOXO4									TSPAN7
			ZFP1									TSPOAP1
			SOCS3									TTYH1
			MED12									TUBA1A
			H2BC21									TUBB
			ZFP90									TUBB2B
			BRF1									TUFM
			NELFA									UBA52
			INTS5									UBE3A
			H2BC13									UNC13A
			ZNF479									UNC13B
			ZNF445									UNC13C
			GP1BA									USP46
			ZNF74									USP8
			RAD51D									VAC14
			MAPK11									VAMP1
			L3MBTL1									VAMP2
			SP1									VAMP3
			PSMD13									VAMP4
			MYBL1									VAMP7
			ZNF696									VAPA
			ZNF267									VCAN
			ZNF566									VCP
			ZNF529									VCPIP1
			POLR3C									VDAC1
			WWOX									VGF
			POLR1D									VHL
			ZNF749									VPS11
			ZNF17									VPS16
			ZNF555									VPS18
			RXRA									VPS29
			ZNF75D									VPS33B
			ZNF197									VPS35
			PRR5									VPS45
			BCDIN3D									VTI1A
			ZNF732									WASF1
			TNFRSF18									WASF2
			PPARA									WASF3
			TEAD1									WASL
			ZNF546									WDR7
			TAF9B									WFS1
			USP7									WLS
			TET3									WNK1
			ZNF286A									WNT3A
			ZKSCAN4									WNT5A
			TCEA1									WNT7A
			ZNF70									YBX1
			ZFP69B									YBX3
			ZFP69									YES1
			ZNF490									YWHAE
			ZNF626									YWHAG
			LAMTOR4									YWHAH
			ZNF793									YWHAQ
			ZNF383									YWHAZ
			ZNF669									ZDHHC5
			ZNF559
			GTF2F2
			CHM
			H2AX
			ZNF548
			ZNF563
			NOC2L
			NELFB
			ZNF567
			NDUFA4
			CGB5
			ARID2
			ZNF573
			ZNF33A
			ZNF600
			ZKSCAN3
			ZNF724
			PAX5
			ZNF676
			ZNF699
			ZNF250
			ZNF79
			ZNF681
			SUPT5H
			ZNF471
			ZNF493
			POM121
			ZKSCAN7
			ZNF729
			ZNF565
			WDR5
			ZNF34
			ZNF140
			ZNF774
			PTPN1
			ZNF124
			ZNF569
			ZNF777
			ZNF775
			ZNF605
			ZNF799
			ESRRG
			NCOR2
			ANAPC7
			HDAC2
			ZNF782
			ZNF136
			ZKSCAN5
			ZNF33B
			ZNF431
			ZNF418
			ZNF700
			MAML3
			ZFP28
			H2BU1
			ZNF705A
			ZNF585A
			ZNF138
			ZNF429
			ZNF470
			ZNF100
			ZNF398
			ZSCAN25
			ZNF441
			ZNF420
			H4C3
			SRC
			ZNF679
			ZNF682
			ZNF772
			ZNF257
			H3C12
			ZNF785
			PSMD12
			PIWIL2
			H4C11
			GTF2E2
			BLM
			ZNF720
			TRIM33
			ZNF655
			ZNF786
			ZNF517
			ZNF675
			ZNF860
			HTT
			ZNF665
			ZNF624
			ZNF615
			SERPINB13
			ZNF433
			ZNF460
			TAF13
			ZNF461
			OCLN
			H4-16
			ZNF790
			MYO1C
			H2BC12
			TEAD4
			ZNF677
			ZNF311
			ZNF347
			ZNF71
			ZNF560
			ZNF273
			ZNF667
			ZNF649
			ZNF248
			ZNF544
			ZNF770
			TFDP1
			ZNF607
			ZNF334
			ZNF485
			ZKSCAN8
			ZNF442
			ZNF26
			TXNRD1
			ZNF583
			ZNF568
			ZNF480
			ZNF587
			ZNF43
			ZNF28
			ITGBL1
			ZNF627
			DDX39B
			MDM4
			CALM1
			MT-CO2
			DLL1
			LDB1
			CTR9
			SMURF1
			CNOT7
			MTOR
			ZNF521
			MT-CO1
			PRMT6
			MT-CO3
			ZFP2
			RORB
			RNU5A-1
			RNU4-1
			COX20
			CR1
			H2AC18
			FOXO6
			DAXX
			RING1
			RXRB
			BRD2
			PSMB8
			NOTCH4
			NELFE
			EHMT2
			CSNK2B
			ZNF551
			ZNF468
			ZNF616
			ZNF155
			ZNF425
			PSMB10
			E2F4
			SARNP
			RNPS1
			ELOA2
			MIR23B
			TSN
			ZNF611
			NUP62
			CGB8
			ZNF254
			SUPT4H1
			GTF2H4
			ZNF726
			ZNF99
			ANG
			ZNF705E
			ZNF727
			ZNF705D
			ZNF705G
			PLXNA4
			UBA52
			PSMB11
			ZNF735
			ERCC6
			ZNF717
			ZNF492
			ZNF688
			TWIST2
			H2BC15
			ZNF736
			ZNF737
			RBM14
			PSMB9
			COX19
			CRCP
			BGLAP
			ZNF709
			ZNF585B
			H2AJ
			ZNF324B
			ZNF564
			ZNF718
			ZNF550
			INS
			ZNF432
			ZNF10
			ZNF486
			ZNF225
			ZNF350
			ZNF253
			ZNF625
			ZNF234
			RNU4ATAC
			RBM8A
			TXNIP
			ZNF285
			ZNF224
			ZIM2
			H4C15
			TAF15
			H4C14
			GTF2H5
			H2AC19
			KMT2B
			POM121C
			ZNF595
			GRIN2B
			H4C12
			H2BC14
			H2BC8
			TAF9
			H3C8
			H2BC6
			ZNF658
			H4C6
			H2BC17
			H3C6
			ZNF2
			H4C13
			H3C11
			H2BC9
			H3C1
			UHRF1
			H4C9
			PIP4K2B
			H2AC14
			H2BC3
			H4C5
			H2AC8
			H4C4
			H2BC7
			PCGF2
			ZNF670
			H3C7
			PSMB3
			H2AC4
			NR2E3
			H2BC10
			H4C1
			H4C2
			H3C10
			SCO2

## Sheet: subtypes
hypoconnectivity subtype	hyperconnectivity subtype
A1BG	A2M
ACVR2A	ABAT
ADARB1	ABCA1
ADCY6	ABCA2
ADRA2A	ABL1
ADRBK1	ABR
ADSL	ACAA1
AP2A2	ACHE
AFP	ACLY
AKT1	ACR
ALAS1	ACO2
ALOX5	ACOX1
ALPL	ACP5
AMPH	ACPP
AMT	ACTB
ANGPT1	ACTG1
ANK1	ACTN4
AOX1	ACTL6A
APBA2	ACTN1
APBB1	ACTN2
AQP3	ACVRL1
AQP7	ACYP2
ARHGAP4	ADA
ARRB2	ADAM8
ASGR1	ADAR
ASL	ADARB2
ASS1	ADCY2
ATF1	ADCY3
FXYD2	ADCY5
ATP4A	ADCY7
ATP6V1G2	ADCY9
ATP7B	ADCYAP1
BAI3	ADD1
BCL2A1	ADH5
BCL6	ADK
BCL7A	ADM
BDH1	ADORA1
BDKRB1	ADORA2A
BDKRB2	PARP1
BDNF	PARP4
BHMT	ADRA1D
BICD1	ADRA1B
BLM	ADRA2C
BMP4	ADRB1
BPHL	ADRB3
BTD	AP2B1
BTG1	AGA
BUB1B	ACAN
CA4	AGER
CA8	JAG1
CA9	AHCY
CA11	AK2
CACNA1B	ALAD
CACNA1F	ALB
CACNB2	ALCAM
CACNB3	ABCD1
CALB1	ALDH2
CALB2	ALDH1B1
CALCB	ALDH3B1
CAMK4	ALDH3A2
CAMK2D	ALDOA
CASP1	ALDOB
RUNX1T1	ALK
CBFA2T3	ALOX12
CBLB	AMD1
CBLN1	AMFR
CCKBR	AMPD3
CCNF	BIN1
CCNG2	ANK2
CD5	SLC25A5
CD14	ANXA1
CD40	ANXA2
CD151	ANXA3
CDC25B	ANXA4
CDC34	ANXA5
CDH3	ANXA6
CDH7	ANXA7
CDH10	APBB2
CDH15	APC
CDH18	AIRE
CDK8	APEH
FOXN3	APLP1
CHGB	APOA1
CHKB	APOC1
CHN2	APOD
LYST	APP
CHRNB3	FAS
CHRNE	AQP1
CLCNKB	AQP4
CLK2	AQP5
CNR1	AQP6
CNTN1	AR
COL5A1	ABCC6
COL6A1	RHOA
COL7A1	RHOB
COL8A2	RHOC
COL11A2	ARHGAP1
COL13A1	ARHGDIB
COL19A1	ARL1
KLF6	ARL2
CRAT	ARSA
CREB1	STS
CRMP1	ARSE
CRY1	ARSF
CRY2	ASCL1
CRYGS	ASCL2
CRYM	ASPA
MAPK14	ATF3
CSK	ATIC
VCAN	ATP1B1
CTBS	ATP2A1
CUX1	ATP2A2
CYB5A	ATP2B1
CYP2C19	ATP2B2
CYP2C18	ATP2B3
DGKA	ALDH7A1
DGKG	ATP5C1
DAO	ATP5E
DBH	ATP5F1
DBP	ATP5I
DDB2	ATP6V1E1
DHX15	ATP6V0A1
DHPS	ATP7A
DNM1	ATP5O
DNMT1	AXL
DNMT3B	AZGP1
DSG2	B2M
TSC22D3	BAAT
SLC26A2	BACH1
DTX1	BAG1
DUSP4	BAI1
E4F1	BARD1
EBF1	BBS2
EFNB2	BCAT1
EGR4	BCHE
ELAVL4	BCKDHA
ELK1	CCND1
ELK3	BCL2
EMD	BCL2L2
EMP3	BCL3
EPHB3	BLVRB
NR2F6	BMP2
ERCC3	BMP6
ESR2	BMP7
ETV2	BMPR2
EZH1	POLR3D
EZH2	BNIP3
F2	BOK
FABP5	DST
FABP7	FOXL2
FANCC	BRCA1
FANCE	ZFP36L1
FANCG	ZFP36L2
FAT2	BSG
FDXR	BST2
FGF5	KLF5
FGF9	BUB1
FGF14	TSPO
FKBP3	C3AR1
FLNA	ZNHIT2
FLT3	TMEM50B
AFF2	CA2
FPGS	CA12
FUS	CACNA1C
FUT1	CACNA1E
FUT2	DDR1
FUT4	CACNB1
DARC	CACNG1
SLC37A4	SLC25A20
GABRA6	CALM2
GABRD	CALU
GABRG3	CAMK2A
GAK	CAMK2G
GALK1	CANX
GCHFR	CAPG
GCKR	CAPN3
GCNT1	CAPS
GCNT2	CAPZA1
B4GALT1	CAST
GLDC	CARS
GLE1	CASP4
GLI1	CASP7
GLRA2	CASP8
GLRX	CASP9
GNB3	CASP10
GPLD1	CAT
GPM6A	CAV1
GPR19	RUNX2
GPR22	RUNX1
LPAR4	RUNX3
GRK4	SERPINH1
GRB7	CBR1
GRIA1	CD3E
GRIA4	CD4
GRID2	CD7
GRIK2	CD8B
GRIK5	CD9
GRIN2C	CD19
GRINA	CD22
GRM1	CD34
GRM6	SCARB1
GSTA4	SCARB2
GTF2E2	CD37
GTF2F1	CD38
GTF2H4	ENTPD1
HIST1H1D	ENTPD3
HIST1H1B	ENTPD5
HIST1H2BD	CD44
H3F3B	CD58
HAS2	CD59
HCK	CD63
HELLS	CD81
HGFAC	CD97
HK1	CDC27
ZBTB48	CDC42
HNRNPA2B1	CDH1
HNRNPD	CDH2
HNRNPH1	CDH6
HNRNPH3	CDH8
HNRNPK	CDH11
HPCAL1	CDH13
HPX	CDK3
HSF2	CDK6
HSF4	CDKN1A
HTR5A	CDKN1C
IARS	CDKN2A
IBSP	CDKN2C
IDUA	CDKN2D
IGHMBP2	CDR1
IHH	CDS1
IL11	CD52
IL15	CDX1
IL16	CEBPA
ILF3	CEBPB
INCENP	CENPB
INHA	CENPE
INPP4A	CES1
INPP5B	CETN3
INSM1	CETP
EIF3E	CFL1
IRF6	CFL2
ITGA2B	CTSC
ITGA3	CFTR
ITPKA	RCC1
JAK3	CHEK1
JUP	CHGA
KCND3	CHI3L1
KCNG1	CHI3L2
KCNH1	CHKA
KCNJ3	CHML
KCNJ6	CHRM3
KCNJ13	CHRM4
KCNK1	CHRNA2
KCNK3	CHRNA4
KCNN2	CHRNB2
KCNQ2	CIDEA
KHK	CKMT2
KIF5C	CLCN3
KRT19	CLCN4
KRT33B	CLCN6
L1CAM	TPP1
LAMA5	CLN5
LAMB1	CCR6
LAMC1	LTB4R
LCAT	CNGB1
LCP1	CNGA1
LGALS3	PLK3
LIG1	CNN2
ABLIM1	CNP
FADS3	COL1A1
LMNB1	COL1A2
LOR	COL4A3
LOX	COL4A4
LTA4H	COL4A5
LTK	COL6A2
LY6E	COL9A2
LYN	COL9A3
MAB21L1	COL10A1
MAD2L1	COL11A1
SMAD1	COL15A1
SMAD4	COL16A1
MAN2C1	COL17A1
MCM2	COMT
MCM4	COPA
MCM6	SLC31A1
ADAM11	SLC31A2
MDK	CORT
MEIS1	MAP3K8
MGAT2	COX5B
MMP16	COX6A1
MPG	COX11
MPO	CPD
MPP2	CPM
MPP3	CPOX
MSH4	CPT1A
MSRA	CPT2
MST1R	CR1
MSX2	CRABP1
MVD	CREBL2
MYD88	CREM
PPP1R12A	CRH
MYT1	CRIP1
NAB1	CRYAB
NAB2	CRYBA2
NACA	CRYBB2
RPL10A	CRYGD
NEK2	CRYZ
NEUROD1	CSF3R
NEUROD2	CSNK2A2
NFIB	NCAN
NFKBIE	CSPG4
NKTR	CSRP1
CNOT3	CSRP2
NPM1	CSTB
NPTX1	CTNNA1
NRF1	CTNNA2
NTF3	CTNS
NTRK3	CTNND1
NVL	CTNND2
TBC1D25	CTSO
OR1F1	CTSZ
P2RX4	CXADR
P2RY11	CYB561
PA2G4	CYBA
PAFAH1B3	CYLD
PAH	CYP1B1
PAX2	CYP2J2
PAX6	CYP11A1
PCCA	CYP19A1
PCK2	CYP27A1
PCOLCE	CYP27B1
PDCD2	DAD1
PDE1A	CD55
PDE3B	DAG1
PDE6A	DAP
PDE6D	DAPK1
PDK1	DBN1
PDK2	DCN
ENPP1	ACE
ENPP3	DCT
PDZK1	DCTN1
CFP	DCX
VIT	DDB1
PGAM2	DDC
PHEX	AKR1C1
PIGH	GADD45A
PKD1	DDX3X
PLAG1	DECR1
PLGLB2	DFFA
PLGLB1	TIMM8A
PLK1	COCH
PLP2	DHCR7
PMS1	DHODH
EXOSC9	NQO1
POLB	DIO2
POLD2	DLAT
POLE	DLX3
POLG	DLX4
POLR2H	DLX6
PPA1	DMBT1
PPL	DMD
PPOX	DMWD
PRH1	DNAH6
PRIM1	DYNC1I2
PRKAA2	DYNC1LI2
PKIA	DNM2
PKIB	DOCK1
PRKAR2A	DPYD
PRKCD	DPYS
PRKCZ	DPYSL2
PRKG1	DRD1
MAPK8	DRD2
MAPK11	DRD5
PRPH	ATN1
PRPSAP2	DSC2
PRSS3	DSCAM
RELN	RCAN1
KLK10	DUSP1
PTCH1	DUSP6
PTGER3	DUSP7
PTK6	DUT
PTPN2	E2F1
PTPN9	E2F3
PTPRR	ECE1
PTX3	EDA
PURB	LPAR1
RAB27A	EDN3
RAD9A	EDNRA
RAD23B	PHC1
RAD51C	EFNA1
RAF1	EFNA4
RARG	EFNA5
RARS	EFNB3
RASA2	CELSR3
RBM4	MEGF6
RCN1	EGFR
REL	EGR2
REV3L	EHHADH
RFC2	EIF4A1
RFC3	EIF5
RFC4	ELANE
RFC5	SERPINB1
RFXAP	ELF1
RGS7	ELF4
GRK1	EML1
RIT2	EMP2
RNF2	EMX2
RNPEP	EN2
RPL3	ENG
RPL5	EPAS1
RPL7A	EPB41L1
RPL9	EPB41L2
RPL10	STOM
RPL37A	EPHB2
RPS4Y1	EPHB6
RPS5	EPHX1
RPS7	STX2
RPS9	CLN8
RPS15A	EPS8
RPS21	EPS15
RPS27A	ERBB3
CLIP1	ERCC2
RTN1	EYA4
RYK	ERF
RYR2	ERG
S100P	ESR1
MAPK12	ESRRA
CLEC11A	ESRRB
SCN2A	ESRRG
SCN5A	ETF1
SCN9A	ETFA
SCNN1G	ETFB
SRSF1	ETFDH
SGCA	ETS1
SH3GL2	ETS2
SHMT1	ETV6
ST3GAL2	EVI2A
SLC1A6	EVI2B
SLC5A5	EVPL
SLC6A7	EXT1
SLC8A2	EXTL2
SLC7A4	EYA1
SLIT3	EYA2
SLN	F2RL2
SNAI2	F7
SMARCA1	F11
SMARCB1	FABP6
SMPD2	ACSL1
SMS	ACSL3
SUMO2	FANCF
SNAP25	FAP
SNCA	FBLN1
SOX4	FBN1
SOX15	FBN2
SPAG1	FCER2
UAP1	FCGRT
SPINT1	FDX1
SRF	FECH
SSTR2	FGD1
STAC	FGF1
STK10	FGF7
SULT1A2	FGF12
STX1A	FGF13
STX3	GPC5
SULT1A1	FGFR2
ABCC8	FGFR4
SUV39H1	FGR
SYT4	FHIT
TAF2	FKBP2
TAF4	FKBP4
TAF5	FKBP5
TARBP1	FOXF1
TARBP2	FOXC1
TCF4	FOXL1
TCF19	FOXC2
MLX	FOXS1
TCP11	FOXO1
TERF1	FLI1
TERF2	FLNB
TFAP2A	FLNC
TFRC	FLT1
TG	FMO2
LEFTY2	FMO4
TGM1	FMOD
TGM3	FN1
THPO	FNTA
THRA	FNTB
TIAM1	FOLH1
TIMP1	FOLR1
TIMP4	FOS
TLE2	FOSB
TLE3	FPR1
TLL1	FRK
TSPAN4	MTOR
TOP2B	FRZB
TOP3A	FTL
TPM1	FUCA2
TSC2	KDSR
TUFT1	FZD2
TNFRSF4	GAA
TYRO3	GAB1
UBE2I	GABPA
UBP1	GABRA3
UBTF	GABRA5
USP1	GAD1
VCL	GAD2
VDR	GALC
VHL	GALK2
VIPR1	GALR1
VSNL1	GALNT1
WEE1	GALNT2
WHSC1	GALT
XK	GAMT
XRCC2	GAPDH
ZFX	LRRC32
ZNF711	GARS
ZNF12	GART
ZNF23	GAS2
ZNF26	GAS6
ZNF33B	GATA2
MZF1	GBE1
ZNF74	GBP2
ZNF75D	GBP3
ZNF79	GBX2
ZNF90	GCSH
ZNF230	GDI1
ZNF124	GEM
ZNF131	GFAP
ZNF133	GFRA1
ZNF134	GGT1
ZNF136	GGT5
ZNF143	GHRHR
ZNF154	GIPR
ZNF177	GJA4
RNF112	GJB1
ZNF180	GJB3
ZNF202	GCLC
ZNF232	GCLM
ZNF236	GLG1
MAP3K12	GLI3
RNF103	GLRB
ST7	GLS
ZNF212	GLUD1
TUSC3	GLUD2
NR4A3	GLUL
MLLT10	GM2A
SHOC2	GMPR
RASSF7	GNAI2
YEATS4	GNAL
PABPN1	GNAO1
DPF3	GNB1
GPR68	GNG5
AP3B2	GNG11
ANP32A	GNGT2
COIL	GNRH2
NRIP1	GOLGA1
CHAF1B	SFN
LZTR1	GP1BA
RBM10	GPD1
USP9Y	GPM6B
CDC7	GPR3
EOMES	GPR4
FZD1	NPBWR2
HIST1H2BG	PRLHR
HIST1H2BN	GPR12
HIST1H2BC	GPR17
HIST2H2BE	GPR20
HIST1H4A	GPR26
HIST1H4F	GPR37
HIST1H4C	GRB14
HIST1H4H	GRID1
HIST1H4B	GRN
PIP5K1B	GRIN1
RECK	GRIN2B
NCK2	GRIN2D
DYRK2	GRM2
DUSP11	GRM3
CUL3	GRM5
KLF11	GRM7
RAE1	CXCL1
MAP4K3	CXCL2
PPM1D	CXCL3
PPFIA4	PDIA3
PIK3R3	GSK3A
PARG	GSN
NDST2	GSTT1
DGKD	GSTT2
PPFIA3	GSTZ1
PIAS1	GTF2I
MADD	GUCY1A2
MKNK1	GUCY1A3
NPFF	GUK1
PTCH2	GYPC
CHRD	GZMA
NCOA1	GZMB
NUMB	H2AFX
EIF3D	HIST1H1A
EIF3F	HABP2
JMJD7-PLA2G4B	HADHB
MARCO	HARS
CDC23	HAS1
B3GALNT1	HBA1
NOL4	HBA2
TNFRSF25	SERPIND1
MBTPS1	HDAC1
EDF1	HDGF
CTSF	HDLBP
EED	CFH
ADAM19	HGF
RNGTT	NRG1
TNFSF9	HHEX
ADAM9	HIC1
TNFRSF6B	HIP1
MTMR1	HLA-B
RGS11	HLA-C
FGF17	HLA-DOB
LIN7A	HLF
ALDH1A2	HLA-E
STK19	HLA-G
PER2	MR1
SQSTM1	HLCS
FUBP1	HMBS
NAE1	HMGB1
EIF2B4	HMGB2
PRPF4B	HMGB3
AP1G2	HMGCL
FOXH1	HMMR
HIST1H2BJ	HMOX1
RPS6KA4	HMX1
TAF1B	HNF4A
PRC1	HNRNPF
SLC16A5	TLX2
PDLIM1	HOXD1
SYNGR1	HPGD
AP4M1	HPN
KCNAB3	HPR
DLG5	HPS1
NUMBL	ERAS
BZRAP1	AGFG1
TRIP13	HRC
GTF3C5	HRH2
TCEAL1	PRMT2
NDST3	HES1
ITGBL1	HSBP1
CPNE6	HSD11B1
RAB28	HSD17B3
NRXN3	HSD17B4
PPT2	HSPA1A
NRXN2	HSPA2
SLC22A14	HSPA4
TGFBRAP1	HSPA9
RECQL4	HSPB1
ZRANB2	HSPB2
ARHGAP29	IGSF3
MED23	HSP90AB1
MED17	HSPD1
MED26	HSPE1
AIM2	DNAJB1
AKAP7	NDST1
IL27RA	HTR2A
SH3BP5	HTR2C
PIGL	HTR6
RPH3AL	HTR7
STXBP5L	TNC
TBPL1	ICAM1
GOSR1	ICAM2
TP53I11	IRF8
IGDCC3	ID1
BCAR1	ID3
GABBR2	IDH2
CLOCK	IDH3A
KIF20B	IDS
WTAP	CFI
MICAL2	IFI27
PLCH2	IFI35
SOCS5	SP110
MDC1	IFIT2
PDE4DIP	IFIT3
WSCD2	IFNA1
SLC25A44	IFNAR1
CROCC	IFNAR2
PCDHGA8	IFNGR1
AQR	IGF1
GPRIN2	IGF2
NOS1AP	IGFALS
SART3	IGFBP2
KNTC1	IGFBP7
ACAP1	CYR61
PCDHA9	IGSF1
KIAA0513	IL1RAP
KIAA0247	IL2RB
DHX38	IL6R
SCRN1	IL6ST
RNF40	IL7R
SFI1	IL9R
NUPL1	IL10RA
CUL7	IL10RB
RGP1	IL12A
LCMT2	IL13RA1
GINS1	IL15RA
SETDB1	IMPA1
SEC24D	IMPA2
DDX46	IMPDH1
SMG7	INHBA
TELO2	INHBB
SV2B	INPP1
SRGAP3	INPP5A
XYLB	INPP5D
GFPT2	INPPL1
HS3ST1	ITGA6
USP15	ISG20
USP3	ISLR
NUP153	ITGA1
CCS	ITGA2
DOPEY2	ITGA5
RCE1	ITGA9
DMTF1	ITGAL
MED6	ITGB1
NAALADL1	ITGB3
SRA1	ITGB7
HDAC6	ITGB8
HDAC5	ITIH3
PARP2	ITPA
SH2D3C	ITPK1
AP1M2	ITPKB
UBA2	ITPR2
PQBP1	ITPR3
TSPAN5	JUNB
PREB	KAL1
DNAL4	CD82
RBM12	KCNA1
AKAP9	KCNA4
FAM13A	KCNB1
PLXNC1	KCNC2
TRIM28	KCND1
ZNF256	KCNE1
RBM5	KCNF1
RNF41	KCNJ2
TSHZ1	KCNJ4
NME6	KCNJ8
DHRS2	KCNJ10
INADL	KCNK2
CTDSPL	KCNMA1
ANGPTL7	KCNN1
KLRG1	KCNN3
SPRY1	KCNN4
SPRY2	KCNQ3
DENND4A	KCNS3
SPEG	KDR
TRAIP	KEL
CCNO	KIF2A
PCGF3	KIF3C
TRDN	KIF5A
NPM2	KIFC3
CACNG2	KLRK1
CITED2	KLRC2
GNB2L1	KLRC3
PIAS3	KIF11
SPON2	KPNA1
CD2BP2	KPNB1
CDIPT	KPNA3
OLFM1	KRTAP5-9
BAIAP2	KRT7
MAD2L2	KRT81
TIMM44	KTN1
NXF1	LAMA2
UNC13B	LAMA3
SEMA6C	LAMA4
SEMA4F	LAMP1
FBXW10	LAMP2
DEAF1	LASP1
RNASEH2A	LBR
SLC35A1	LCP2
CCT7	LDHB
TACC2	LEPR
TXNRD2	LGALS1
DRAP1	LGALS3BP
SCGN	LGALS8
MXD4	LGALS9
TRIM3	LIFR
ERLIN1	LIG4
RBCK1	LIMK1
ARID3B	LIMS1
POLR3F	LIPA
POLR3C	LIPE
LEFTY1	LLGL1
CAMKK2	LMNA
YKT6	LMO2
KHDRBS1	LMO7
CTCF	VWA5A
AVIL	LOXL1
EBP	LPO
GMEB1	LRCH4
AP4B1	LRP2
POLQ	LRP3
NUDC	LRP4
PHTF1	LRPAP1
KDM5B	LSAMP
ZNF266	LSS
ZNF274	LTBP1
SEC24A	LTBR
SDCCAG3	BCAM
TUBGCP2	LY9
CCL27	LYZ
TSPAN9	M6PR
GPR83	NBR1
MALT1	SMAD3
MMP24	SMAD6
CPSF4	MAG
JTB	MAL
RUNDC3A	MAN2A2
SMPDL3A	MAN2A1
POP1	MAOA
C11orf58	MAOB
PNRC1	MAP1B
ERP29	MAP2
SLC27A3	MARK1
SLC27A2	MAT2A
TMSB15A	MATN3
ATF7	MBNL1
TDRKH	MBP
STON1	MCAM
PIM2	MCF2
ADRM1	MCM7
CPSF6	CD46
ADAMTS5	MDFI
RPP14	ME1
KPTN	MEF2A
PKIG	MEFV
DMC1	MEIS2
CORO1A	METTL1
LSM6	MFGE8
PSIP1	MFI2
NISCH	MFNG
CELF3	MGAT1
SEC23IP	KITLG
DDX20	MGST2
POLG2	MGST3
PMF1	CIITA
NXPH3	MITF
DUSP12	ATXN3
MGAT4B	MLF1
VPS45	MAP3K10
STK38	MAP3K11
TWF2	MLLT1
RRAS2	AFF1
XRN2	MLLT3
IKZF3	FOXO4
ZFP30	TRPM1
CNKSR2	MME
NLGN1	MMP15
DZIP1	MMP17
ANKRD6	MMP19
ABLIM3	ALDH6A1
FOXJ3	MN1
KIAA0907	MOBP
ARSG	MOCS1
TRAK1	MOG
ZP1	MOV10
RPIA	MPI
KIN	MPP1
TRIM32	MPST
PAXIP1	MYO1B
MAST1	MSH3
RIMS1	MSI1
DAAM1	MSN
MAPKBP1	MSX1
FBXO21	MT1E
SNRNP200	MT1G
TMCC1	MT1M
MYO16	MT1X
PHLPP2	MT2A
PDXDC1	MTAP
NCOA6	MTF1
SETD1B	NUDT1
KDM4C	MTHFD1
EXPH5	MTIF2
PEG10	MTM1
SARM1	MTTP
SMC5	MTRR
ANKLE2	MUC1
LRCH1	MUC4
CIC	TRIM37
TBC1D9	MUT
RTF1	MVK
ZCCHC14	MX1
CEP68	MYBPC1
RFTN1	MYBPC3
RCOR1	MYBPH
SYNE2	MYC
PLCL2	MYCN
VPS13A	GADD45B
DNAJC9	MYH7
ANKRD28	MYH9
KIAA1024	MYH10
NUP160	MYH11
BICD2	MYLK
DMXL2	MYO1D
ZCCHC11	MYO1E
USP22	MYO5A
PSD3	MYO5B
OBSL1	MYO6
KIAA0947	MYO9A
SRGAP2	MYO9B
MED13L	MYO10
EXOSC2	MYOG
SIRT4	PPP1R12B
COMMD3	NAGLU
ZFPM2	NAIP
TMED3	NAP1L1
HARS2	NAP1L4
ABCA5	NARS
CBX6	NCBP1
NPTXR	NCF4
CES3	NDUFA2
CBX7	NDUFA3
KCTD2	NDUFA6
MORC3	NDUFA7
RPL13A	NDUFA8
PIK3R5	NEB
TNPO3	NDUFA10
ZNF346	NDUFB9
PDSS1	NDUFB10
CD2AP	NDUFS1
ZIM2	NDUFS3
FAM89B	NDUFS5
SSBP3	NDUFS8
POLA2	NDUFV3
PLXNB2	NEDD8
TMEM2	NEDD9
CADM1	NEFM
PPIL2	NEFH
PISD	NEK3
FLRT3	NEO1
BRD1	NF2
PRPF6	NFATC2
CCDC19	NFATC4
ZNF324	NFE2
TTLL1	NFE2L1
KLK5	NFE2L2
RAB26	NFIL3
COG4	NFKB2
ZNF345	NFKBIA
ABHD14A	NID1
MTHFD1L	NINJ2
MYRIP	NKG7
ZNF521	NKX2-2
NOL11	NKX3-1
CNRIP1	NKX6-1
SEC31B	NME2
SH2B1	NOS3
NECAP1	CNOT4
NGDN	NOTCH1
HINFP	NOTCH3
ULK3	NOTCH4
DAK	NOVA2
GLCE	NPAS2
SS18L1	NPC1
SETBP1	NPHP1
ZNF500	NPPC
DECR2	NPR1
TBC1D29	NPTX2
GPSM1	NPY1R
EPC2	NPY5R
ZNF337	SLC11A2
FBXL6	NRAS
FBXL5	NRCAM
KLHL3	NRD1
TSPAN17	NRGN
FBXO6	NT5E
FBXO5	NTRK1
FBXO4	NTRK2
VPS33B	GPR143
FGF20	OAS2
ARFGAP3	OAS3
MYCBP	OAT
CNNM4	OAZ2
CHIC2	OCRL
NBEA	OMD
AKAP8L	OGDH
TRMT2A	OLR1
MTBP	OMG
CLUL1	OPA1
INPP5J	OPRK1
HSPB7	OR3A1
CIDEB	SLC22A18
BRPF3	SLC22A18AS
GNMT	OSBP
GPR162	CLDN11
SESN1	OTX1
RNF115	P2RX7
DHDH	P2RY2
ZNF544	PEBP1
ZNF330	PCSK6
BHLHE22	PRDX1
TOR1B	SERPINE1
TOR2A	PAK2
CECR5	PALM
NKIRAS2	PAM
TRIB2	PAPPA
CCDC22	PAWR
ASTE1	PDCL
MACROD1	PBX1
FAM156A	PBX3
ZC3H7A	PC
ZBTB44	PCCB
PYCARD	PCDH7
FHOD1	PCDH9
NCAPH2	SERPINA5
GRHL1	PCP4
SENP1	PCSK1
UBN1	PCSK2
EEF2K	PDE1C
ST8SIA5	PDE2A
SNX15	PDE4A
GPR171	PDE4B
EPN1	PDE8A
ALG6	PDE1B
PKN3	PDGFRA
TRHDE	PDGFRL
NRBP1	PDE6B
PILRB	PDGFRB
PILRA	PDHB
FSCN3	PDK3
ST6GALNAC6	PDK4
CXXC1	ENPP2
SYCP3	PEPD
PODXL2	PEX12
UBQLN3	PEX14
GALNT9	PFDN2
CUZD1	PFKFB2
CYHR1	PFKFB3
MYEF2	PFKL
TAS2R3	PFKM
CDON	PFN1
SHANK1	PGM3
TPRKB	PGR
RRP15	ABCB1
HDDC2	SLC25A3
TXNDC11	PHKB
PHF20L1	PHYH
SUV420H1	SERPINA1
IER3IP1	SERPINB6
TRIM17	SERPINE2
ASB3	SERPINB8
RNFT1	SERPINI1
C5orf45	PIK3C2B
HN1	PIK3CA
C3orf18	PIK3CB
MYO15A	PIK3CG
HSD17B11	PITPNA
HSD17B14	PLAT
PLEKHO1	PLAU
HSPA14	PLAUR
DDX47	PLCB2
GP6	PLCL1
ZNF219	PLCG2
ANKRD39	PLD1
NRN1	PLEK
CYP39A1	PLOD1
SPTBN5	PLP1
PRR16	PLS3
DACT1	PLXNB1
CRNKL1	PLXNB3
CRLF3	PMAIP1
ZNF589	PML
EIF3L	PMP2
ACTL6B	PMP22
HPCAL4	PRRX1
IP6K2	UBL3
LCMT1	PODXL
LIMA1	POLR2A
CTDSPL2	POLR2C
PPHLN1	POLRMT
SIRT7	POU2AF1
MBIP	POU3F1
TRMT6	POU3F2
RBMX2	POU3F4
GINS2	PPARA
UIMC1	PPARD
POLR3K	PPBP
RAPGEF6	CTSA
TMEM8B	PPIC
RSF1	PPM1B
GALNT7	PPP1R1A
TM6SF1	PPP1R3C
NUP54	PPP1R7
ADAM22	PPP2CA
FXYD6	PPP2CB
RAB24	PPP2R2B
CSNK1G1	PPP2R2C
SLC37A1	PPP2R3A
POLE3	PPP2R5A
GPR173	PPP2R5C
TERF2IP	PPP6C
GFOD1	PPT1
MOV10L1	PRCP
MIOS	PRF1
ZFAND6	SRGN
FAM64A	PRKACB
DGCR8	PRKAR1A
FAM105A	PRKAR2B
CPVL	PRKCA
DHX29	PRKCH
MTRF1L	PRKD1
EXOC6	PRKCQ
ING3	PRKCSH
EPB41L4B	PRKG2
L1TD1	DNAJC3
DDX56	PRLR
INO80	PROS1
RRN3	PRPS2
DIRAS2	PRPSAP1
ALKBH4	PRRG1
GIPC2	PRSS8
ZNF562	KLK6
KLHL28	HTRA1
SYTL2	PSEN1
SIDT1	PSMB1
FBXL12	PSMB8
CC2D1A	PSMB9
QRICH1	PSMB10
PQLC2	PSMD3
TTC19	PSMD4
WHSC1L1	PSMD8
RASIP1	PSMD10
TMEM161A	PSMD12
TRNAU1AP	PSPH
PARP16	PTGDR
TXNL4B	PTGDS
BANP	PTGFRN
CPSF3L	PTGIR
TMCO3	PTGIS
RMND1	PTH1R
PIH1D1	TWF1
PRPF39	PTMA
PHIP	PTPN7
BANK1	PTPN11
RP11-89N17.1	PTPN13
C17orf80	PTPN14
USP47	PTPRE
FKBP14	PTPRF
C19orf60	PTPRH
ZWILCH	PTPRJ
SOBP	PTPRK
TMEM51	PTPRM
ANO1	PTPRN2
TRIM68	PTPRS
WRAP53	PEX19
ANKZF1	PEX5
THAP1	PZP
RBM23	QARS
RFWD3	QDPR
TBCCD1	RAB2A
INTS10	RAB3IL1
DNAJC17	RAB4A
SBNO1	RAB6A
TMEM57	RABGGTA
KLHDC8A	RABIF
RAVER2	RAB5C
PCMTD2	RAG1
PGM2	RALA
PI4K2B	RALB
MNS1	RANGAP1
ZNF331	RAP1A
CHST12	RARRES2
H2AFY2	RARRES3
FEM1A	RBBP4
SVOP	RBMS1
MAML3	RBMS2
CDC42BPG	RBP1
ZNF821	RBP4
NAGK	RDX
UBE2Q1	RECQL
TBC1D22B	RELB
OSGEP	RENBP
ZNF416	REST
NBPF1	RFC1
CCDC94	RFNG
DOK4	RFPL1
LMBR1L	RFX1
POLR3E	RGS1
IQCC	RGS2
CEP72	RGS3
NGLY1	RGS4
MBD5	RGS12
WDR52	RGS16
PCID2	RLN1
FOXJ2	RIT1
SPATA7	RNASE1
UTP6	RNH1
PAG1	ROBO1
CENPJ	ROBO2
ITFG2	ROCK1
GSDMB	RORB
GPRC5C	RP9
MYNN	RPA1
MESP1	RPE65
MYO5C	MRPL12
NSFL1C	MRPS12
NXF5	RPS6KA2
NXF2	RRAS
PCDHGB3	RRBP1
PCDHGA9	RTKN
PCDHAC1	RSU1
PCDHA13	RXRA
PCDHA11	RXRG
PCDHA5	RYR3
PCDHA1	S100A1
TEX14	SORT1
STK31	S100A10
CRTAM	S100A12
DNAJC12	S100B
CYP26B1	SAA2
NPDC1	SALL1
KCNK13	TSPAN31
KCNK12	SAT1
PANX2	ATXN1
C21orf59	SCD
GRIPAP1	SCN1A
FSTL5	SCN2B
WRNIP1	SCN4A
PAPOLB	SCN4B
SMARCAD1	SCN7A
DHX33	SCP2
PAK6	SRL
LXN	CCL2
CA10	CCL19
PARP6	CX3CL1
C14orf132	SDCBP
PRDM10	CXCL12
PDXP	SDHC
SLC17A7	SDHD
CHRNA10	SECTM1
PNPLA2	SEL1L
ZNF695	SEMA3F
NUP107	SEPP1
MAN1C1	MAP2K4
PAK7	SETMAR
TMEM159	SFRP4
TMEM63C	SFTPC
SALL4	SGCB
ASPHD2	SGCD
ZMIZ1	SGK1
VN1R1	SH3BGR
KIAA1244	SH3BGRL
CLK4	SH3BP2
SPC25	SHB
PLEKHG5	SHH
AMIGO1	ST3GAL4
TBC1D24	SIM2
CNOT6	SIPA1
ZNF512B	SIX1
RNF150	SKIL
KIAA1239	SLC1A2
AARS2	SLC4A3
ZNF398	SLC1A4
MICAL3	SLC1A7
STAMBPL1	SLC2A1
ARRDC3	SLC2A4
KLHL8	SLC3A1
CRAMP1L	SLC3A2
SYT13	SLC4A2
KIAA1432	SLC6A1
PDZD4	SLC6A6
BEGAIN	SLC6A8
KIAA1456	SLC6A9
RANBP10	SLC6A11
SHROOM3	SLC6A12
KLHL1	SLC6A13
LRCH2	SLC8A1
ZSWIM5	SLC8A3
USP28	SLC9A1
KIAA1524	SLC11A1
GRAMD1A	SLC12A2
EPB41L5	SLC12A3
BEND3	SLC12A4
ALS2	SLC14A1
ZDBF2	SLC15A2
KIAA1614	SLC16A1
METTL14	SLC20A2
NCOA5	SLCO1A2
WDR19	SLC22A1
SPTBN4	SLC22A3
ZFYVE28	SMARCA2
SCUBE2	SMARCC2
TRIB3	SNAPC1
ANKRA2	FSCN1
CADM3	SNTA1
SLC46A2	SNTB1
WFDC1	SNX1
ZBED5	SOD1
CREBZF	SOD2
ZNF77	SOD3
MYL7	SOS2
ZNF250	SOX1
RRAGD	SOX2
MPP4	SOX5
CACNG7	SOX10
ZNF350	SOX11
AFAP1	SPAG4
TRMT11	SPARC
CCDC81	SPN
MIIP	SPP1
PAPPA2	SPR
PKNOX2	SPTBN1
C5orf54	SQLE
CHTF18	SRD5A1
TNN	SRI
ZNF335	SREBF1
CLSPN	SRP72
NEUROG2	SRPK2
NEUROD6	SRPR
MYO1G	TRIM21
TSPYL2	SSB
CDH23	SSR1
POPDC2	SSR2
LRRC4	SSR3
NCAPG	SST
TFB2M	ST13
PDLIM2	ST14
PAPD5	STAR
RFWD2	STAT4
CHST8	STC1
GMCL1	HSPA13
WBSCR17	CDKL5
ARAP3	STRN
POLR1E	STXBP3
TTC31	SUPT4H1
GPR135	SUPV3L1
PDIA2	SURF1
SMYD3	SURF4
C16orf58	VAMP1
EPS8L2	SYN1
RMND5A	SYP
GNPNAT1	SYPL1
SPATA20	SYT5
NT5DC2	TAC1
SLC26A10	TACC1
GPBP1	TACR1
ACD	TAF4B
UPF3A	TAF10
RSRC2	TAF12
NADK	TAF13
SPATS2	TAL1
C5orf42	TAL2
WNK4	TALDO1
BRD9	TAP1
DDRGK1	TBX1
RASL11B	CNTN2
TMEM108	TBL1X
DUSP26	TBX2
PCYOX1L	TBXAS1
PRR14	TBX3
C17orf53	TCF7L2
GDAP1L1	TCF12
LRFN4	TCF15
TMEM106C	TCN2
ZNF655	DYNLT3
SPATA5L1	TCTE3
DSCC1	PPP1R11
APOO	TDGF1
CCDC28B	TEAD3
C1orf35	TECTA
C19orf57	TMBIM6
BRCC3	TESK1
NKAIN1	TF
CARS2	TFDP2
RNF219	TFE3
RIC3	TGFA
CCNJL	TGFBR2
FAM184A	TGFBR3
ARMC7	TGM2
ARSJ	TH
NEIL1	THBD
PLEKHF2	THBS1
VEPH1	THBS2
C22orf29	THBS3
GALNT12	THBS4
ZYG11B	TCHH
C11orf80	THY1
LRRK1	TIE1
NPEPL1	TIMP2
SUV39H2	TIMP3
NARS2	TJP1
TEFM	TK1
ZNF419	TK2
ECHDC3	TKT
ZFAND1	TLL2
SNIP1	TLN1
MCTP1	TLR5
CCDC82	NR2E1
FBXO31	TSPAN8
SHCBP1	TSPAN6
NIPAL2	GPR137B
ZMYM1	TM7SF2
TMC5	TRAPPC10
NHEJ1	TMF1
RNF122	CLDN5
FAM57A	CLEC3B
ZNF669	TNFAIP2
RBFA	TNFAIP3
PODNL1	TNFAIP6
ZNF671	TNFRSF1B
ATP8B4	TNS1
NUP85	TNXB
ATAD5	TP53BP2
SETD6	TPBG
ADCK4	TPD52
CNTD2	TPH1
C10orf95	TPM3
DHDDS	TPP2
NOL10	HSP90B1
CEP76	TRAF1
WDR76	TRAF5
ZNF442	TRPC3
SVEP1	TRPM2
FOXRED2	TRPS1
TMEM62	TST
ZNF556	TTC1
FAM106A	TTN
PGAP1	TYMS
ZFP2	UBE2A
PTGES2	UBE2D1
EDC3	UBE2H
C4orf29	UBE2V2
ACSF2	UPK1B
RAB11FIP1	UCP2
C17orf70	UCP3
PIGZ	UGT8
ELL3	UQCRB
C2orf44	UROS
SPHKAP	USH2A
GKAP1	UTRN
ULBP2	VARS
KIAA1683	VASP
TTYH3	VAV2
PRR3	VEGFA
THUMPD2	VEGFB
TSEN2	VEGFC
PRRT1	VGF
FAM117A	VIM
TRIM11	BEST1
LMAN2L	VRK2
PDRG1	VWF
GFOD2	WIPF1
TRIM7	CLIP2
NUAK2	WNT2
TIGD6	WNT3
SFXN3	WNT10B
ZNF611	WNT2B
ISG20L2	XRCC4
HYI	XRCC5
QTRT1	YES1
PITPNM3	YWHAB
GSG1	YWHAG
PUS7L	ZFP36
RAB33B	ZFPL1
PUS3	ZNF708
EPPK1	ZNF18
AMMECR1L	ZNF24
C11orf68	ZKSCAN1
CALN1	ZNF43
YPEL3	ZNF85
RBP5	ZNF99
ESYT3	MKRN3
IMMP2L	ZNF146
FAM172A	TRIM25
OBSCN	ZBTB17
GPR98	ZNF157
FAM160A2	VEZF1
MYCBPAP	RNF113A
KBTBD7	ZNF208
USP44	ZNF217
MFSD7	SLC30A1
ZNF541	SLC30A4
TBC1D3	DNALI1
MAF1	PTP4A1
ZDHHC18	BSND
ANKRD32	CSDE1
GARNL3	EVI5
FBXW9	PXDN
ALKBH7	CXCR4
C9orf89	FZD5
HIATL2	SCG2
NUDT16L1	MAPKAPK3
THOC3	RAB7A
SARNP	ST8SIA4
PROK1	REEP5
MAP3K19	ALDH5A1
LCOR	SLC39A7
MEGF11	PLA2G7
JPH4	TFEB
ZNF527	EPM2A
PPAPDC1B	MAFK
ZNF559	SHFM1
PARD6B	TFPI2
NT5C1A	GLRA3
AFAP1L2	NCOA4
ZNF347	ADAM12
TRIM55	PDHX
ACCS	CUL5
MCEE	PTP4A2
RP11-770J1.4	FXR1
NFKBID	HMGA2
ABHD14B	CDK2AP1
TRIM52	IFT88
KLHL22	ST8SIA2
CCDC142	SLC7A5
TMEM25	SLC14A2
RSPO3	SF3A2
LINGO1	SYMPK
MAEL	C21orf33
NUDCD1	USP9X
SYTL1	UBL4A
UBASH3B	TMEM187
IGSF21	SLC10A3
USP45	DYSF
TUBGCP6	PICALM
ZIC5	KLRC4
DISP2	BRAP
KIAA1731	FZD4
ZNF518B	FZD8
TRIM4	FZD9
HPS4	HIST1H2AC
NAV3	HYAL3
ABCC10	NME5
AP001816.1	OR3A3
ZNF30	PLA2G6
KCNH7	TAGLN2
ZNF551	STX7
UNC5A	STK24
FAM110B	SDPR
DCAF15	TTF2
SHF	TPST2
ZNF700	SMARCA5
ZNF439	OGT
N4BP2L1	CILP
COX19	GALR3
LRRC16B	PPFIBP2
LRSAM1	PPFIBP1
SPSB3	RANBP3
ZNF251	PPFIA2
KIFC2	PPFIA1
AP5B1	KCNAB2
ZNF502	IFITM1
XRCC6BP1	DDO
COL23A1	CYP4F2
BOC	CST7
SYT12	CHST1
YTHDC1	BCAS1
CALML4	AGPS
TTC5	APOL1
C11orf52	PIR
ZNF300	AP3B1
UBTD2	BLZF1
ZNF461	LGR5
GORAB	BHLHE40
CCDC64	CDC14B
ADAMTSL1	CDC14A
SYCE1	KMO
TPTE2	YARS
FBXO44	PDXK
CADPS2	RRP1
CAMK2N2	PDLIM4
PRRT2	TMEFF1
SAT2	LY6D
CMTM7	PPAP2A
RDH13	PPAP2C
CCDC101	STC2
GLCCI1	PDE8B
HELQ	RFXANK
TOE1	SKAP1
CYGB	DNAH17
CARD16	RNASET2
GPRIN1	AKR1C3
STK11IP	KCNK5
GALNT13	TNKS
SCAND3	ALDH4A1
C1QTNF2	EIF3A
HAUS1	EIF4G3
KCTD12	VAMP8
FBXO17	STX16
LRRC56	BECN1
UHRF2	HYAL2
FAM46B	B3GALT4
ZNF653	B3GALT2
LRRC3B	ABCC3
WDR92	RNMT
ZMYND19	TNFSF14
ACSM1	TNFSF13
C8orf34	TNFSF10
WDR17	ADAM23
ACAP3	ADAM15
CATSPER2	CDS2
WFIKKN1	CD164
RAB3IP	RIPK2
TMC2	NAPG
TWIST2	MATN4
PRAP1	RGS9
AGAP4	TNFRSF10C
CYP2R1	TNFRSF10B
AMICA1	DYRK4
FRMD6	PEX11A
DEGS2	SUCLG2
LRRC28	IL18R1
C15orf27	INPP4B
FSD2	IQGAP1
NOXO1	NRP2
ZC3H18	NRP1
CDYL2	WISP2
EARS2	PROM1
HSF5	TSC22D1
OVCA2	APLN
WFIKKN2	SYNJ1
SEZ6	ST3GAL5
ANKRD13B	SYNJ2
EID2B	SPHK1
TNFAIP8L1	SGPL1
ZNF57	CDC16
WTIP	SLC5A6
NR2C2AP	TAX1BP1
FBXO27	BUD31
C1orf172	MTMR2
LRRC38	SGCE
IFFO2	CACNA1I
SLC44A3	CACNA1H
FCRLB	MBD2
HIST3H2BB	FAM127A
DRAM2	RAB7L1
C1orf162	CDK5R2
PROKR2	KYNU
C22orf39	WASL
SGSM1	PLOD3
EMID1	SELENBP1
ICA1L	ATP6V0E1
TMEM198	LIMD1
ZFAND2B	CDKL2
MTERFD2	F2RL3
CCDC148	MPZL1
METTL6	CLIC3
GNPDA2	CH25H
AASDH	HIP1R
PPARGC1B	RHBDL1
PRRC1	CCRL2
CAPSL	SEMA5A
UBE2QL1	UBA3
CLVS2	SH2D2A
TRIM50	ARTN
ZNF786	PSTPIP1
C7orf31	MAP7
VPS37A	NFS1
SGCZ	SLC7A7
AGPAT6	PAPSS1
UNC5D	CLDN6
LETM2	DIRAS3
LCN8	LDB2
ARID3C	TMSB4Y
SLITRK4	TBX19
PTCHD1	USP14
MAGEE2	USP8
TCP10L	MTMR6
ASB7	MTMR7
ZBTB46	NMI
ZSWIM3	SEC22C
LIPJ	INA
MPP7	SLC16A6
HECTD2	SLC16A3
LDLRAD3	P2RX6
XRRA1	KCNQ4
SLC2A14	CCNE2
ALG10B	CBFA2T2
FAM101A	ATG12
BEST3	SYNGR2
TTC7B	DGKI
GCOM1	TMSB10
NRG4	REPS2
CDAN1	SLC24A1
RLTPR	ZBED1
ZNF785	ZMYM3
DNAH2	LRRFIP1
KIF18B	XPR1
PROCA1	RAB11B
DHRS13	IL32
ZNF578	CCPG1
ZNF563	NOG
FAM98C	DHRS3
TTC9B	AIMP1
C1orf74	PDLIM7
CREB3L4	CYTH1
SLC35F3	BCL7B
MFSD4	COPB2
PM20D1	GPR56
GLIS1	SOCS6
RC3H1	KCNB2
FAM78B	KLF4
PDIK1L	COPS2
BNIPL	TRIP12
CCDC117	TRIP11
FAM117B	TRIP4
KLHL23	VAMP3
PPP1R1C	EFTUD2
UPP2	TAOK2
CCDC12	SLC9A3R2
PYDC2	SLIT2
C4orf45	UBE4A
DAB2IP	LHX2
MBLAC2	RAB9A
TMEM161B	SLC9A3R1
ARSK	GRHPR
PLAC8L1	OTOF
C6orf195	CIAO1
RUNDC3B	HS6ST1
WBSCR27	STOML1
VPS37D	LPXN
TMEM74	PEX16
CAMSAP1	FADS2
MAMDC4	CRIPT
FREM1	CYP7B1
ZNF782	NTN1
FAAH2	ECEL1
AKAP14	ABCG2
RHOXF1	QKI
ALDH1L2	MAP4K4
EXD1	EIF2AK3
FAM134C	ITM2A
ZNF497	GGPS1
ZNF296	ARHGEF6
DEDD2	RASAL2
ZNF791	PCYT1B
ZNF564	CHST3
ZNF433	AKAP6
ZNF567	NAPSA
ZNF540	ONECUT2
HFM1	STX8
CABP7	AKAP5
CCDC138	SLC4A8
PARP15	MYOT
RNF168	ADAMTS4
TIGD2	ADAMTS1
SGMS2	GAL3ST1
DCP2	LITAF
RNF133	SPTLC2
ZNF800	NPEPPS
QSOX2	MPDU1
ZCCHC12	TMEM59
ADAMTS16	TP53I3
ADAMTS18	CIR1
ASXL1	CXCL14
FAM9C	CHD1L
CYS1	H6PD
MPZL3	GTF2IRD1
IMMP1L	SOX13
ARID2	PREPL
WDR90	CREB5
ZNF48	PRDX6
DZIP1L	CARTPT
ZNF627	RIN1
DAND5	AATK
U2AF1L4	GNA14
FAM76A	MTL5
TMEM61	ISG15
KRTCAP3	FEZ1
SPRED2	ARHGEF10
KCTD6	ZNF592
CENPV	IKBKE
SAMD14	SH3PXD2A
SLC16A13	GCC2
STRA13	TTLL4
RAB12	ZNF516
FAM153B	KIAA0430
TCTE1	EIF5B
ADCK5	IPO13
C9orf72	SDC3
CCDC107	FAM53B
CXorf24	CLINT1
SLC25A43	NUP93
NRK	BZW1
DDX26B	EDEM1
C3orf58	DHX34
KIAA2018	HERPUD1
SLC36A1	USP6NL
YPEL4	SEC14L5
C10orf35	SEMA3E
HYLS1	TMEM63A
TPCN2	ZNF646
ATOH7	SECISBP2L
TIGD3	KIAA0408
CCDC89	USP34
CBWD5	LAPTM4A
SLC16A9	FAM115A
C10orf25	PHACTR2
ALKBH3	SNPH
TDRD6	STARD8
SPATS1	TBKBP1
RSPH9	FRMPD4
SP8	HDAC4
RSBN1L	TOX
LRWD1	MLEC
FAM185A	ZFYVE16
LNX2	KIAA0101
PXT1	RASSF2
ZSCAN23	RAPGEF5
RSPH10B	ATG13
CNPY4	TM9SF4
HEPACAM2	RIMS3
HCG27	SPCS2
EBF3	PTDSS1
BRWD3	IST1
EHBP1L1	MRPL19
CALHM1	DAZAP2
MBLAC1	KEAP1
RASGEF1C	ARHGEF17
PAN3	TRIM14
HMCN2	ZEB2
CCDC110	HEPH
TCERG1L	ELMO1
SHPRH	GAB2
TMIE	MFAP3L
TAS2R20	MAGI2
CYP4X1	TRIM66
PYDC1	PJA2
MDGA1	TOMM70A
RGL4	FCHSD2
BCL9L	TLK1
P4HA3	URB1
CCDC88B	TOX4
MUC19	TBC1D4
SIAH3	RHOBTB1
FBXL22	TECPR2
INO80E	FIG4
NHLRC4	KIAA0196
FADS6	MRC2
HEXDC	KLHL21
FAM171A2	DENND4B
ZNF547	TMCC2
ZIK1	ATP2C2
ZFP82	ARNT2
SLC25A41	NCAPD2
SLC25A42	LPGAT1
NBPF15	MFN2
FAM102B	P2RY14
RSPO1	ARHGAP25
SLC25A34	GOLGA5
FBXW12	HS3ST3A1
C3orf33	MVP
ZNF660	SLC23A2
RPUSD3	NR1I3
YIPF7	SLC12A6
FAM153A	DGCR2
ZNF454	SCO2
PPIL6	NAALAD2
RPL7L1	PDCD6IP
CNPY1	BCL2L10
SPDYE1	BCL2L11
XKR6	HCN4
LURAP1L	PIGK
FOXD4L3	PARP3
TMSB15B	TOM1
CCDC85C	DNAJB6
PPM1J	ABCC5
HIST2H3A	ABCB6
NLRP10	ABCC9
IFNE	NR1H3
RAB43	RWDD2B
CCDC144NL	USH1C
ARL16	EDIL3
CLEC4G	COL4A3BP
TMEM240	KCNK7
TFAP2E	ARPC5
C3orf35	ACTR2
COL28A1	TSPAN3
TSPAN33	TSPAN2
KLHL38	PPIF
KIAA1875	SGK2
ZDHHC21	PDIA6
CXorf67	BCAP31
NANOS1	CEBPZ
FREM2	AASS
SLC35F4	ATP6AP2
ZNF677	WASF2
ZSCAN22	SLC25A13
FCRL6	SLC25A15
XKR7	SERF2
CDKL4	RCL1
HSD17B13	LHFPL2
ZNF391	TNK2
ZNF233	ALG3
POLN	PRMT3
LILRA5	NUTF2
TMPRSS9	OLIG2
CDRT1	STX6
C12orf42	RCAN2
CERKL	RASGRP2
RBM44	AP3S2
SLC26A5	CALCOCO2
RNF148	RABEPK
KCTD8	HRSP12
C16orf86	STAM2
RPRML	ABCC4
ZNF749	RAMP2
FAM132A	RAMP3
C2orf68	ZMPSTE24
C6orf222	FSTL3
C1QL1	UBE4B
UBAP1L	EFS
SKOR1	DSCR3
ZNF793	TCIRG1
PLA2G2C	RTN3
VHLL	LANCL1
VSIG8	B3GALT5
HEATR4	LAMC3
METTL10	CNPY2
ST20	MRVI1
C1orf226	TFG
EML6	ABCA9
ANKRD36C	ABCA8
CRIP3	WARS2
GOLGA7B	HMG20B
SRRD	KLF2
YY2	IRF9
C10orf62	CORO2B
IDNK	DLC1
UNC13C	NDRG1
TRIM67	WFDC2
ANKRD18B	IFITM3
CT45A3	RAPGEF3
GOLGA6B	NSA2
SULT1A4	SPON1
EID3	TESK2
PHOSPHO2	PGRMC2
RBMXL1	ARIH2
RNF165	CDC42EP2
SPRN	EMG1
C8orf58	C1D
CKMT1A	LRRN2
C1orf145	ACAA2
FAM110C	VAV3
C18orf42	TOMM40
DKFZP779L1853	MERTK
CBLN3	SLC30A9
SDHAF1	ZNHIT1
ZCCHC18	PFDN6
INTS4L2	SLC9A6
ZBTB8A	CAP2
ANXA8	CAP1
KIAA0895L	LRRC41
FAM72D	CRTAP
RAD51AP2	VAT1
PRCD	SEMA4D
C19orf71	SEMA3C
ARMCX4	MYBBP1A
	FBLN5
	CIB1
	HYOU1
	IPO7
	PITRM1
	BATF
	GLRX3
	ANP32B
	ARL6IP5
	HTATIP2
	AGPAT1
	IFI44
	OLFM4
	ARFGEF2
	RABAC1
	NPC2
	SORBS1
	IFITM2
	SMC2
	ERN2
	USP16
	ST6GALNAC2
	PDLIM5
	HEXIM1
	STAMBP
	IVNS1ABP
	MYL12A
	TXNIP
	RASL10A
	RGS14
	EXOC5
	DMRT2
	KLF1
	CSPG5
	PNMA2
	CCT6B
	USP39
	NRG3
	SLC12A7
	TCFL5
	RFPL3S
	RBBP9
	KIF1C
	GRAP
	CHL1
	CAPN9
	GIPC1
[truncated: 2,464 more rows]
