# Supplementary material for: Autism subtypes identified using cross-species functional connectivity analyses
Source: Nat Neurosci. 2026 May 15;29(6):1476–87. doi: 10.1038/s41593-026-02287-z (PMC13246445; doi:10.1038/s41593-026-02287-z)
Supplement: Supplementary file 5 — Gene lists used in enrichment analysis for other brain conditions. [file 41593_2026_2287_MOESM5_ESM.xlsx]

## Sheet: other_conditions
bipolar_disorder	schizophrenia	psoriasis	dementia	adhd
HR	HR	HLA-C	SNCA-AS1	MAP1A
SERTAD4	SERTAD4	IL12B	ITM2B	ZNF606
RHOBTB1	FBLN7	TNIP1	MOBP	LIMK2
MTMR11	SEMA7A	IL13	MAPT	PIH1D1
ITM2A	ARHGAP6	TNFAIP3	RETREG1	TMX2
ASAP3	ZC3HAV1	IL23A	ATN1	KCND3
DDAH2	NDRG3	IL23R	C9orf72	SCN11A
FBXO9	ATP2B2	TSC1	CTSB	GLS2
PGAM2	ZNF804B	IL1RN	AC106820.5	ALX1
UBTD1	PDYN	SMARCA4	C22orf15	SPTBN1
FKBP14	C12orf23	MAML2	CYLD-AS2	GMPR
LONRF3	RAB13	CNTN5	CBY3	HSPA12A
MR1	GABRA5	DYTN	ANKRD18B	HRH1
SMG6	FZD1	SESN1	SNCB	ATP2B2
EPS15	SLC38A5	PRKRIP1	CHCHD10	CCL25
BTG1	PALLD	RGS6	TOMM5	DAZL
TMEM167B	KDM1B	STK32A	CERS1	GLUL
TRIM27	RHOBTB1	COL22A1	IFT74	DEFA5
TIMP1	NQO1	PRKRIP1	NUB1	ZNF3
BLVRB	CHST11		DIPK1C	GTSE1
KATNB1	TRIM25		TRPM7	KTN1
TNIP2	NABP1		PARK7	HEATR6
ADIRF-AS1	DERL1			DENND5A
CYP26B1	GNG12			EDRF1
C16orf45	VIM			PHTF2
OBFC1	SYT17			RFK
BLVRA	FAM49B			ZMYND12
TMEM179	HIVEP2			KALRN
CD34	BCCIP			PDZRN4
STAT4	SLC4A8			GPR116
MAP2K3	PPIP5K2			TTN
PLSCR1	RNF157			LRRN1
PLA2G15	AKR1C3			MATN4
ELK1	ASB13			NEURL4
LIMK2	SCN1B			PLVAP
DCUN1D2	MTMR11			SLC2A14
LGALS3	HERC5			SMCO3
TMEM169	TGIF1			VAMP7
TCEA3	ITM2A			ZFYVE27
GADD45G	UBL7			ABL1
GPR6	PLEKHA4			ANKRD11
PTK2B	CALM2			CXCL16
SLC2A4RG	CPLX1			FAM200A
MYCL	ASAP3			GRM5
TRPC3	UBE2L6			NMT2
NUDT11	SLCO2A1			REEP2
ESAM	GDPD1			WNT9B
LPIN1	CACHD1			BMP5
GPR85	NT5DC1			FAM189B
SLC12A2	NEDD4			OR2Z1
RAB20	C4B-AS1			CRABP2
TNFRSF10B	C4A-AS1			FHDC1
HMCN1	SLC36A1			METTL24
UGT8	DDAH2			STK25
KIAA1467	FAM192A			CTTNBP2
ABCG2	DGCR9			ZNF425
NLRP1	FBXO9			CIAO1
ABCB1	PGAM2			SLC37A2
LNP1	YAP1			TOR1AIP1
IGDCC4	UBTD1			AKAP3
PPP1R3B	ZNF516			BTN1A1
ARRDC3	VWC2			ALG9
SFN	SERP1			GHSR
CILP2	BST2			IMPAD1
ING1	SRGAP1			OR10A3
HSD11B1	SMARCD3			POFUT2
UPF1	PLXDC1			PRKCI
USP16	COX7A1			UBN2
CSRNP3	FKBP14			C9orf152
ZCCHC18	NREP			DHDDS
TNFRSF12A	NFKB2			FAM47A
AGPAT2	PTH2R			FUBP3
ALOX12B	MAPKAPK2			KIF3A
DDX25	LZTS1			OR1C1
MDK	USP33			SMG7
COG5	KCNA1			TMEM248
CECR6	PTBP3			ZNF445
CACNA2D3	ANKRD6			KIAA1549
CTB-31O20.2	ABLIM2			RLTPR
SLC26A11	FAM131B			ARHGEF10
LSR	EDN3			ACTRT1
RIOK1	DNPEP			EML3
PRKAB2	CNN3			GPN1
OTUB1	FAH			RSPH3
FAM83G	RRN3			TNRC6C
RPL18	CPLX2			TTI2
SGSH	LRTM2			CA9
CDKN1A	EXTL2			CTAGE1
AKAP12	LONRF3			SLIT3
TNFRSF1A	PLLP			LGI2
SERPING1	NEK6			NUP205
ZIC3	LACTB			OR5M1
LL0XNC01-16G2.1	ABCC12			R3HCC1L
SLC2A4	LHFPL1			SDR39U1
PKIA	MR1			C5orf58
SIN3B	TMEM176A			FAM134A
DCP2	SMG6			FAXC
DACH2	MGST1			FEZ1
RGS14	LANCL1			GRM3
PHLDB3	ATRNL1			HIGD1C
METTL22	WDR1			HIST1H2BD
RPS8	EMP3			INSL6
SERPINA3	ADRA1D			LSM14A
NETO2	ATG16L1			MOCS1
JAK3	MLTK			MXRA5
FOXRED1	COL25A1			NOTCH4
FAM111A	PREP			RCN1
SAMD9	RP5-855F14.1			ROR1
NIPSNAP1	KCNS2			SP4
ARAP3	GPCPD1			TGFB1I1
HIST1H2BB	PLD6			TIGIT
AC004158.3	CLASP2			TMEM53
CHI3L1	PDHB			ZMYND11
ZNF821	SCAI			GAS2L2
KRBOX4	PCBD1			ADAMTS9
TRIM59	IGFBP5			B3GALTL
CEBPD	GPLD1			GLRA3
SAMD8	DDHD2			GPR158
WDR91	KCNE4			IPCEF1
PIM1	VPS36			LRIT3
LRRN1	CBFB			NISCH
FAM160A1	SPPL2B			NMBR
TIPARP	KIAA1456			NSUN7
AP000459.4	EXTL1			ZKSCAN3
GGT7	SPR			GYLTL1B
ASMTL	SLC24A2			PNLIPRP1
OTOGL	BTG1			C20orf26
DNAJC28	SNX14			PYROXD2
RAB34	UBA3			ACTL8
CETP	ERLIN1			AHR
EXO5	DNM1L			ANO8
JUN	MAPK9			CCDC71
COBLL1	LYNX1			CCDC88A
RBM11	PRRT3			CCDC9
GET4	TMEM167B			CNKSR3
CHRDL1	ATP2B4			DNASE2
TAB1	ANO6			EIF5
ARHGAP20	RIMKLA			FNDC3B
EPHA8	N4BP3			GPBP1L1
LRAT	TSNAX			MAP3K10
RP11-354P17.15	CD99			MIA2
CNTNAP2	PCSK2			PLXNA4
IL17RC	DIRAS2			RANBP2
MICA	BECN1			RNF220
XAF1	AFF1			SMOX
ZNF274	BCL11A			TMEM106C
RP13-137A17.4	NUAK1			WDR33
CACNA1H	PAQR4			ZBBX
HMGB2	GEM			ZNF407
LRRN3	AC140542.2			KIAA0141
CYYR1	TRIM27			NPHP1
SEMA3G	BAG3			ABCD3
CTC-304I17.3	SCRT1			ACBD6
SMYD2	TIMP1			HCN3
PEX1	NCR3LG1			LIPE
HTR1D	TRIM21			MTFR1
MSRB2	KCNA2			PLCG1
CLEC14A	SLC3A2			PNMAL1
ZNF124	PFDN1			SLC30A7
ZNF831	RP5-1024G6.8			TUBGCP3
MCFD2	IL17REL			USP39
RPLP0	MYO16			PIK3CD
KLHL15	ANAPC5			LTBR
RPL8	TMEM72-AS1			HNRNPU
ACO1	ALPK1			RPL38
ZDHHC18	ANAPC1			MMP16
PRKG1	VPS37D			FBXL3
PPARG	PLXNA2			CSNK2A2
NISCH	SDIM1			BMPR1B
TEF	ADO			DCAF12L1
SPRN	DSE			VPS35
MYH7	DYRK3			HNF1B
IGSF8	BLVRB			SLC6A8
IL13RA2	PML			IPO5
H2AFY	MPPED2			FZD7
RNF125	TMEM26			KCMF1
SRSF10	PBXIP1			XPR1
CACTIN	CACNB1			GPHN
STEAP2-AS1	DNAJA4			LRRTM3
ICAM5	SYT2			PAX5
RP11-258F1.1	TJP3			SMAD2
BTG3	RP11-163N6.2			CDK5
HSD17B14	TNIP2			MIA3
DNAH2	ADIRF-AS1			BCKDK
MKNK1	NME5			DFNB31
OPA3	EVC2			RGL1
MLF2	FLNA			UBE2Q1
FCGR3B	SMO			ZMYM2
FAM87A	LPP			NLGN2
NAMA	MFN1			GNB1
TRIM52-AS1	GLCE			PICK1
DUSP27	TYW5			KCNB1
SETD8	RP11-395B7.7			KLC1
SNCB	SLC8B1			KCNA2
DHX35	MAP6D1			TSSK6
TMEFF2	HSPB1			AK4
NEK10	WWTR1			CPSF6
PNMA2	TRIM4			ELAVL3
OVGP1	FSTL4			KCNMB3
ABCA8	BIRC3			KDR
ADPRHL1	C4A			MSN
RAB15	PTPRD			POLE
MT1A	RHOC			RUSC1
WNT9B	HDAC1			AGO2
TTC22	PSMA5			MRM1
WFS1	FERMT2			RHOA
SDC4	LYRM4			SPCS2
MT2A	HAP1			SRP9
CNTN6	DSC2			TAZ
CAPN5	RP11-267C16.1			TGIF2LX
TMOD1	NTN4			RP9
LINC01057	DPYSL3			SNW1
C19orf25	RAB31
RPSAP35	MSN
SLC22A17	CYP26B1
ARAP2	MTMR3
OXNAD1	ATP1B1
RP11-678L1.1	SEC14L5
MED21	FGFR1
USP39	FAM212B
C1orf213	STON2
GADD45B	RREB1
DZIP1	FEZ1
ARID5A	TMTC4
MKRN2	PSD4
ETV4	MCRS1
FERMT1	BLVRA
C17orf102	TMEM179
CELSR1	NFATC1
TMEM59L	MGARP
KIAA0196	GPD2
RP11-372K14.2	FAM161A
ROBO3	APOE
SLC8A3	TBL1X
DDIT4	TMEM38A
CHPF	FANCM
CLGN	TMEM176B
NUDT10	ABHD4
THAP1	ST5
hsa-mir-6723	PANX2
FAHD2B	ATG4D
ST14	RP11-182I10.3
PPAT	SYT12
SLC25A21-AS1	DDR2
CCNB1IP1	FST
POLL	TMEM194B
TP53I13	ZFAND6
ATXN7L3B	FAM107A
TPST1	STAT4
OCLN	SBK1
ACADS	PLTP
LRRC17	PYCR1
CD244	ADORA1
CCBL1	PLCE1
RAE1	PTTG1IP
TMC5	CD83
PAFAH1B3	LTBP1
IGSF3	RHBDL3
GPR137C	MOB3C
SLC11A1	PDP1
GATA2	RELA
TM4SF18	CPNE3
EMCN	IRF9
DGAT2	KCNC3
TRIB2	MOB1B
EARS2	CCNK
RP11-867G23.10	HEBP2
DCBLD1	MAP2K3
MIR4458HG	PLSCR1
GPNMB	TOPBP1
RPL4	RAB7L1
DHX58	APPBP2
HIST3H2A	ROM1
PORCN	EMP1
UBA7	FARP1
AVPI1	ANAPC15
ANKMY2	FABP5
ARL4D	LIMK2
VASN	NAE1
TRIP10	TIE1
RP1-279N11.1	USP46
ITGB2-AS1	NXPH3
PLXNA3	KCNB1
A2M	DNASE2
ATOH7	MAS1
CALY	DEPTOR
RPL23P2	ALDH4A1
KIAA0319L	GFPT2
RASSF5	RHPN2
AZGP1	LARP6
RPL35	INIP
C20orf203	PLAUR
DAGLB	SQRDL
MPZL2	LGALS3
MARVELD2	PNP
RP11-930P14.1	NADK2
FMNL1	R3HDM2
CCNF	EMILIN1
RP11-73M18.2	RNF165
S100A6	CDKN2C
SEPP1	RELL2
FAM101B	TMEM169
RP11-224O19.2	SDC2
MOSPD2	PARD3
INTS10	FAM81A
TMEM110	MID1
CCND1	FAM65B
EEF1D	SLC2A12
ZNF37A	LTN1
UTRN	HGF
GALNT16	CYB5R4
JKAMP	PCSK5
ANLN	ADAMTSL1
KCNIP4	NDRG4
N4BP2	PHYHIPL
TEAD3	FNDC5
FBXO6	GABRE
SAMD5	LHX2
UNC45A	NUPR1
CREB1	TCEA3
CASP12	ACAA2
PEX14	TRIM5
PEX16	FSTL3
ZNF271	ZNF33A
AMACR	PIGK
AKR7A2	ME1
GS1-18A18.1	AK4
NOTUM	PTPN13
PNCK	GADD45G
KRT8P4	NRBP2
GCK	DAGLA
ZNF189	METRNL
STX7	LRRC8B
TSPYL1	KDM2B
SUSD3	PARD6A
RP11-750B16.1	GPR6
OGDHL	RARRES3
EIF3J-AS1	IQSEC3
SOCS3	KLHDC8B
ERGIC3	NR2E1
RNF41	FGF2
COL8A2	PTK2B
CCNO	SCN9A
RP11-770J1.5	USP32
GGPS1	TATDN2
ZNF442	STK17B
POMGNT2	ACY3
ANGPTL4	FNDC3B
LANCL3	SAMD13
PRELID2	CTH
VIT	EIF4E
SNHG5	SLC2A4RG
SDHA	PXN
LINC00623	SCAMP5
CPSF3L	ZBTB10
UNC5B-AS1	NAA40
VASH2	TF
DUSP26	RILPL2
FBXL19-AS1	SLC35G1
CSRNP1	NBPF10
QPCT	BTF3L4
TAGLN3	KCNAB3
RP11-247A12.2	RNASE1
YIPF4	ANK1
SLC7A3	RP11-71N10.1
GIMAP7	MAP2K7
MT1X	MCOLN1
ATG4C	PLCD1
COQ7	TRPC3
NCKIPSD	NUDT11
CCL3	ESAM
TNFSF10	AIDA
RP11-545I5.3	PRKAR2B
GBP4	COL21A1
DCDC2	LPIN1
MPG	ZFP36L1
FAM198A	TPP2
SMARCD1	BBS7
DTX4	GABRB3
DGKG	PXDC1
PRKAB1	GPR85
VPS37A	TIMP2
RP1-63G5.5	SLC12A2
FYTTD1	ACSS3
VPS33B	MAP7D3
XK	RAB20
PIWIL2	TNFRSF10B
MED9	C16orf89
PCDH17	TGFB2
ASPN	PARP9
DUSP9	TG
RLF	HMCN1
SYPL1	PVRL2
FOXS1	WDR54
RSBN1L-AS1	CRADD
C1orf172	PARD6G
PPL	AC018647.3
DAPK1	ZBTB8B
G2E3	ADCYAP1R1
OR7E13P	TMEM47
PGR	ZFYVE16
MMP2	GALNT10
GRB14	AC145123.2
ZNF492	UGT8
B3GNT1	COL4A5
HTR7	MC4R
TTC28	MCL1
ACTG1	CTTNBP2
PAFAH2	RHOBTB3
AC016683.6	SLC44A3
FNTA	PTTG1
RCBTB2	CD40
CMSS1	LRP10
ASAH2	CAND1
PELP1	UBLCP1
GAL3ST4	EPHX1
PRR5L	RTN4
RWDD4	KIAA1467
LZTS3	LEPROTL1
SYT15	ABCG2
ADAP2	CHPT1
RP11-127B20.2	NLRP1
RP11-390P2.2	ABCB1
PALM2	DLK2
MTND4P12	ERBB3
RP11-552F3.9	SMARCA1
NMRAL1	TNFRSF10D
ZNF331	TINCR
RP3-402G11.26	ANTXR2
GRAMD1A	ENPP6
AMT	CERCAM
H2AFJ	IGDCC4
ABCF2P1	TRPS1
RP11-449L23.3	SPRY1
FAM211A	MAOB
DEPDC7	TNFRSF11B
RP11-244H3.1	APOL6
BAIAP3	FCF1P3
NELFB	PPP1R3B
OSBPL3	TTC37
FRMPD3	CTXN3
PPIL3	PDLIM3
AC009487.5	EZR
LINC00664	ARRDC3
KCNK1	SERTAD4-AS1
CCDC127	CNOT6
TMEM50A	CLU
SLC41A3	CLCN3
ANKRD44	CA12
FAM110A	ANAPC7
MAGED4B	DOPEY2
RPSA	P4HA1
IRF2BPL	TOR1AIP2
RCN3	OPHN1
ARF1	2025-03-03
KRBOX1	SFN
FAHD2A	RP11-404G16.2
CDH1	HELZ2
HSF2	CILP2
GLTP	ING1
UBL4A	PLSCR4
ZMPSTE24	GLIS3
GIMAP8	ITIH5
ATP6V1G2	HCG11
HIP1	CSF1
NXF1	FIS1
GINS2	HSD11B1
RP1-153G14.4	LSM6
HCG22	TMEM255A
LMNB1	DCLK1
DOCK10	CLMP
DKK3	NEUROD6
GTF2IRD1	UPF1
RBP4	NOVA1
SAMD15	C1R
TIMM8A	HHIPL1
LINC00996	KLF5
C6orf48	CACNG2
ANKDD1A	SAFB2
RERE	VPS4B
PAX8	SDCBP
SGTA	STAT3
RP1-40E16.9	CLDN11
2025-03-09	TMCO4
AMER2-AS1	DYNC1LI1
TMEM106A	ALG13
RNF139-AS1	ENO1
RP11-549B18.1	DCTN6
RCSD1	HCN4
N4BP2L1	RP11-638F5.1
ZNF304	IRF7
NMD3	PIGX
MT1M	CD44
MACROD1	PSMB8
ZNF550	MCAM
IVNS1ABP	FUT8
FKBP8	USP16
RP11-680G24.4	ARHGAP5-AS1
REEP6	DNAJC3-AS1
ENTPD6	GPR37
C14orf132	CHI3L2
CX3CR1	FDPS
KLHL36	DIAPH2
ZNF74	HSPA12B
CARD8	ESRRG
VNN2	ZCCHC18
AJUBA	TNFRSF12A
RP11-407H12.8	PVRL1
ZNF552	PACSIN2
EBF1	FKBP10
OPRL1	CD81
CHST1	ANK3
BCL7A	C4B
FAM20C	FBXO8
LRP11	HIST1H1C
HMGN2	CENPN
SNORD3D	TNIP1
ZNF317	NUP133
GLB1L2	PLOD2
PIK3R5	ACSF2
GVINP1	NTHL1
SPRY4	SBF2
PRF1	C1QL1
NPHP4	ISCA1
TENM2	DNALI1
TMEM200A	ENPP2
SHMT1	AGPAT2
BAG6	ACYP2
F8A1	BTN3A3
FKRP	TAP1
GOLT1A	PEG10
RP11-645C24.2	SLC29A1
MPEG1	DDIT4L
AP1G2	ATR
ASPG	NRXN3
MGAT4A	PSMA4
RERGL	TLE1
IKBKG	C20orf166-AS1
CTD-2031P19.3	NTSR2
LPXN	ALOX12B
MAP3K1	MDK
ZNF14	ADH5
TCEA2	CCDC176
DPEP2	APOC1
MTG2	PHF21B
DCAF4	RP11-166D19.1
PLD3	INTU
XAB2	COG5
ZC3H11A	RP11-86H7.7
RP11-61J19.4	ITGB3
ERVMER34-1	TNFSF13B
FAM173B	ARHGAP28
RP11-714L20.1	ZDHHC17
NR1D1	DTX3L
P2RY12	ARHGEF28
SCAND3	HS3ST5
MRPL47	GPR61
P2RY13	AGTRAP
FAM72A	CUEDC1
CNBP	PLP1
SIGIRR	CDK14
ZNF181	ARHGEF26
GPR64	SOX2
BEX2	RP11-367H5.8
TBL1XR1	RASGRF1
RASA3	SMAD1
CYB5D2	CECR6
LEF1	TAF7L
KCNG2	SLC22A15
GTF2I	TIMM17A
ZSCAN29	POR
RP11-736K20.5	CACNA2D3
RP11-809C9.2	CTB-31O20.2
SFRP4	SLC26A11
CDH3	LSR
TELO2	GJC2
RP11-120M18.2	KCNS3
PZP	GNA12
RP13-895J2.2	NR2C1
ITPKC	SLC27A4
C16orf58	RPS3
LINC00662	UNC119
GRIN1	RIOK1
ATAD2	NDUFAF6
PLD1	PRKAB2
CWF19L1	CELSR2
HILPDA	GALM
OR1H1P	SLC25A15
ZNF295-AS1	MPP6
PISD	GNAI3
AC079354.1	SOD2
LRRC53	ERBB2
TMEM229A	TARBP1
RP11-61L23.2	CCDC11
RP11-449L23.2	UNG
CROCCP2	SHC1
RABGEF1	PLOD1
ZNF215	NXNL2
BLCAP	MAPK3
SLC25A6	AHNAK
APOL3	RAMP1
BROX	NMU
ZFP3	TNFAIP8L3
NKAIN1	NINJ2
USP11	HHIP
TMEM123	ANXA2
SOX17	TPP1
IBA57	TMEM155
ADM5	PHF11
ANXA7	FAM83G
ZNRF1	CYB5R2
KPNA5	CHORDC1
RPL5	ARIH2
SNRPB	CXCL5
FASTKD5	NFIL3
CISH	SGSH
RP5-921G16.1	ZSCAN18
hsa-mir-1199	PALM3
SEMA3F	ELOVL1
RP11-632C17__A.1	SGK2
LETMD1	CMC2
KLKB1	PIP5K1A
ZRANB3	TMEM100
GIMAP6	CDKN1A
CARKD	C1S
SEPHS1P6	PAPD5
PTENP1	SESN2
KCNJ16	SH3TC2
WNT3	KCNK13
EXOC3L4	PIGU
C1orf94	STIP1
CNST	SLC41A1
RRN3P1	RP11-4F5.2
METTL12	SOX4
SELM	COL9A3
LYPD8	TTLL7
TIMM17B	TMEM125
SELPLG	GBP1
DBN1	TMEM63A
PLCH1	LGR4
GPR151	SLC1A4
PDS5A	UBE2N
RP11-212I21.4	SHROOM1
NCK2	TM7SF2
GLRA1	HSPB8
JPH1	SBNO2
ACOT9	DHRS3
BBC3	RFTN1
CCL5	CLIC1
GAS2L3	TGFBR3
DDB1	PNMA5
MECOM	TKT
SH2D5	AKAP12
CTC-471F3.5	QARS
MTATP6P1	S100A10
RP11-138I18.2	CAMK2G
RRN3P3	BCAR3
MEF2C-AS1	LRRC8D
TUFT1	CADM1
AC004057.1	CD59
HTR5A	GLUD1
SUV420H1	FGD4
RP5-1100I6.2	CYP11A1
ST3GAL6	BRSK1
NIM1	LRCH2
HMGXB3	TNFRSF1A
TFAP2E	SERPING1
SNAP47	ZIC3
ADAMTS2	LL0XNC01-16G2.1
CTD-2555A7.2	LPHN1
DNAJC15	EIF2AK2
WBP2NL	PRKACB
WDFY4	P4HA2
SCIMP	CFL2
SLTM	SLC2A4
HAUS8	GOLM1
MAD1L1	TUBB2B
DCAKD	ZFP14
HGS	FBXW2
RP11-180C16.1	SRD5A3
TMSB10	LAPTM4A
CDK20	FNDC4
TAGAP	GPR68
MAFG	AEBP1
AC098826.5	LMBR1
RESP18	CNP
PMS2P1	ZNF641
LRRC8C	RBM38
GPR17	RWDD2A
RASD1	DNMBP
RASGRF2	AC139100.2
EEF2K	ACAT2
MEF2C	RIN1
CACNG1	ENSA
RP11-1191J2.2	RP1-267L14.3
DPH1	DTWD1
LPPR1	SIN3B
CDH18	DCP2
ZNF546	IFITM3
IGFBP4	OSBPL1A
HEXA	IFT140
RASSF3	TMPRSS3
PKMP3	LRRC3
HLA-DPB2	ZDHHC9
C9orf96	LGI2
FPGT	ETS2
GPBP1L1	GFAP
DPP7	DACH2
MRC2	RP11-395G23.3
KIAA1549	ENOPH1
GLRX	CLK4
RP11-313F23.4	VAMP5
AP000439.1	SLC7A8
RPP38	RP11-742D12.2
NKG7	RGS14
ANKRD65	MAPK8
LIN7B	LRIF1
ACVR1B	DBNDD2
POLR1E	RP3-368A4.5
VASH1	SPOCK3
THAP9-AS1	ARHGEF26-AS1
C10orf128	AQPEP
HIST1H2BN	FADS3
PCDHGA2	SLC35A5
AC112229.7	MIIP
CYSLTR1	SCARB2
RPL23AP7	PHLDB3
YPEL5	PKN1
SNORD3B-2	RAB11FIP1
ALOX15B	WLS
SDCBP2	PDE1C
RABIF	PLK1
MAGEE2	REM1
CTD-2314B22.3	RAPGEF6
NFE2L3	MERTK
PGM5	ABI1
FCHSD1	TXNL4B
MEIS3P1	ZNF3
REXO2	PLP2
RP11-473M20.14	ID4
MCM6	KLHL21
LPAR5	EPB41L3
LOX	LINC00473
RP11-673E1.1	NOTCH2
RRM1	SLC25A17
GAPT	STRN
FUK	RP11-26M5.3
HCG4	THBS1
RP11-1109F11.3	RNF220
DNAJC21	DHRS11
VEZF1	SH2D4A
TMEM68	TMEM151B
THAP8	RP11-274H2.5
RP11-115C21.2	TMEM54
GOLGA6A	LINC00617
MYCT1	PLIN2
TMEM167A	STOM
CERKL	CAMK2B
LINGO2	TBC1D4
MTND1P23	SERPINA3
LINC00343	CA4
RP11-318M2.2	CAPG
ZNF397	CYP24A1
AP001347.6	SLC16A2
ANGPTL2	NETO2
WNT2B	TRAPPC2L
CLDN1	SRI
RLIM	JAK3
TAF1D	MOG
2025-03-02	GEN1
WDR25	NEBL
FLI1	FAM111A
CYB561	ACER3
CASP10	AREL1
RP1-249H1.4	PLCL2
ARL2	STAT1
ZNF252P	C15orf39
CD84	PEG3
TUBA3D	RP11-371M22.1
HTR2B	FRMD6
RP11-435O5.6	DPY19L2P2
RP11-266K4.9	ACKR3
COL6A6	AXL
GPR34	PROS1
TMEM243	PYGL
HAPLN3	ISLR
CCDC125	NARF
NPRL2	TRAPPC13
TOM1	PTPN2
METAP2	C7orf43
ARHGAP39	PAFAH1B1
CYP1B1-AS1	ZNF827
CRISPLD1	PTPRB
TBX18	FBXL18
DHRS4	ZNF518B
GALNT7	OTUD4
NAPSB	TPD52L1
TOX	MFSD6
ARMC4P1	SCRN3
HERC2P3	FBXO17
TMEM130	RP11-314B1.2
ELL	AC004158.3
JAGN1	SLC35F2
RP11-2C24.6	TP53BP2
CEP57	TRAF3IP2
ACVR1	TMEM43
RP11-660L16.2	CHI3L1
CDYL	CPNE6
FOXO3	ZNF821
GRIK2	MICAL2
TMEM19	KRBOX4
TPSB2	CASP7
DARC	ADIRF
KLRK1	NPL
FUT1	TEX15
RP11-154H23.3	KB-1507C5.2
HECA	RBX1
CTD-2020K17.3	STAG3L4
AC009299.5	INF2
ZBTB11	C4orf21
NRBF2P4	HSPA6
ZNF697	DNAJB1
CTC-575N7.1	PAPD4
RABGGTB	SLC39A10
GPR126	SYNJ2
PLCG2	RP11-321E2.3
DHRS7	COL4A2
ZFR2	RFX2
PVT1	RP11-16P6.1
RADIL	TRIM59
TMEM9	TSPAN6
NARS2	RP11-234K24.3
B3GNT8	ITPKB
NR1I2	CDR2L
ANKRD16	ZNF815P
MZT2A	NRAP
TRIQK	TRAPPC11
CTD-2008A1.2	ATP5C1
SLFN12	GABRA2
RBM4B	CEBPD
PCDH12	GRAMD2
WIPF3	BEND6
IL7R	ADSS
DGUOK	CORO7
NKX6-1	ITPRIP
C1QTNF7	CPPED1
PPM1K	CCDC8
LRP2BP	POSTN
LDLRAD3	DHCR24
HHEX	PIM1
FBXO21	MPC1
CPED1	COX5A
LINC00341	EEF1G
FBXL8	ACADL
TTC32	MAFF
BIN2	TMEM106C
F8A2	SLC39A8
RP11-10L7.1	NUDT22
AC005943.5	GFRA1
C1orf51	NHLH2
LINC00607	PCSK6
TNFSF9	CHRNA2
RP11-64P14.7	PCBP4
ALS2CL	SECTM1
F8A3	PRSS35
FCRLB	OSBPL11
SLC35D1	MTDH
LENG8-AS1	TIPARP
BLNK	AP000459.4
ZSCAN12	DLGAP1-AS4
GCAT	ALDH6A1
FAM27B	SLC2A10
SNX29P2	RNF144A-AS1
CCL4	L2HGDH
CEP104	FXR1
MAP2K2	RP11-456K23.1
ZNF192P2	ASMTL
C9orf89	TYMP
CCDC28A	RWDD1
CRYL1	DNAJC28
PEX19	RAB34
SLC45A2	CETP
RP11-508N22.12	EXO5
LMBR1L	GPD1L
LUC7L2	COX8A
ZCCHC12	FAM78A
USP6NL	ATP5G3
SRSF6	COBLL1
CA2	SLC16A3
TRAP1	MAP3K5
GAN	ANKRD28
AMFR	CPE
TBCEL	LMAN2L
RP1-63G5.7	CNGB1
AMH	SLC30A10
AKT1	RBM11
DPH3	NIT2
DGKQ	GET4
RP13-516M14.1	ATP7B
ATM	GNA14
AKT1S1	BMPR1A
CALML4	ZNF385D
RPS6KA2	GJA1
PYGB	CHRDL1
PARM1	ABHD17B
ALKBH2	GLCCI1
TCEB2	OSTM1-AS1
PRMT10	ADTRP
MARK4	AC010127.3
RAB3D	GLDN
NAA35	PM20D2
RHCG	EHHADH
CRY2	LPHN3
RPL15	RP11-170N16.2
LYL1	ARHGAP20
RP11-156L14.1	EPHA8
ALPL	UBE2H
KREMEN2	GDPD2
FLYWCH1	NCAPG2
KIF21B	HSP90B1
ZER1	MCTS1
SESN1	SLC16A9
RP11-761I4.3	RP11-118K6.3
TEX40	OMG
CCDC160	LRAT
C5orf45	PLEKHF2
ACBD5	MAD2L2
TICAM1	RP11-332H14.2
RP11-552D4.1	CMTM5
ARHGAP8	SERPINH1
CLUH	GPRC5A
RP11-147L13.8	HSDL2
IDNK	TAB2
ALOXE3	USHBP1
RCL1	HIF1A
SLC25A26	EPC2
KSR2	BATF
RP11-85A1.3	THBS4
SERPINB2	RAD18
TGFBR2	SHROOM4
MAN1C1	GRIK1
WNT6	KCNN3
GTPBP8	CHSY1
RASL11A	GMNC
PRAF2	IL17RC
OXCT2	MTCH2
LIN7A	RBM14
RP3-327A19.5	PPM1AP1
RP1-269M15.3	CEP97
NANS	HCRTR2
FOXC1	HSPA1B
A1BG	COL9A2
RP11-96K19.2	DMXL2
THAP10	LATS2
CPO	SLC4A11
SLC9A5	C3orf70
EI24	FHL2
CHCHD6	MAP4K2
LRRC37A3	FAM107B
ASB6	SLC1A3
FAM66B	RAD1
RNF212	RP11-211G3.2
LIPG	LINC00404
GZMA	RPS6
LRIG3	RCN1
BRF2	ZNF274
LGR6	SLC44A1
APLF	VCL
MIEF2	TDG
C16orf13	CACNA1H
CYP46A1	KCNG1
RP11-382B18.4	MAPK7
SH2D6	LSS
HAUS7	NPHP1
GSTO2	F2R
ATP6V1H	BMPR1B
ATP6V1F	MED31
AC025171.1	HMGB2
PRX	CINP
VANGL1	RNF170
C3orf20	LRRN3
ITGA2B	DPY19L3
TMEM45B	CYYR1
DAW1	PLEKHG1
PANK4	SNX4
LGMN	SEMA3G
NCAPH2	CAMK1G
LRRC37A17P	DIRAS3
AP1M1	UQCRFS1
DICER1-AS1	GRASP
FBXO39	PLEK2
TRAF3IP3	SDF4
TCTE3	CTA-268H5.14
NTRK1	RPS6KL1
SYMPK	TRPC4
RAC3	SOHLH1
GALK1	HGSNAT
HDDC2	FOLH1
GTPBP1	AQP4
DHRS4L2	POGLUT1
PPM1J	GPC4
DYM	SMYD2
C15orf40	HSD3B7
TNFAIP8L2	SOX2-OT
LMO2	ATOH8
CDC42EP3	AC025335.1
CYB561D1	SLC35E3
CMTR2	HTR1D
OLFML1	LINC00863
KCTD2	PIGA
ASGR1	IQSEC1
SH3BP1	MSRB2
URGCP	CLEC14A
TFDP1	ZNF124
EEF1A1P19	SYT5
GVQW1	ZNF831
RP11-89N17.4	RPL17
CAMKV	HCRTR1
SLC30A5	TBC1D2B
TRIM7	CHST3
SLC27A3	SC5D
LINC00173	UROS
MAP3K6	SCD
KIAA1147	LDLRAD4
CARTPT	RP4-535B20.4
STXBP3	KLHL15
FKBP5	GRM1
LRRC43	RBFOX3
SDHAF1	CYTL1
SRGAP2	ROCK2
ACE	RPL8
CTA-390C10.10	MRVI1
RP11-73K9.2	ZC3H12A
INO80B	CCDC71L
ZFYVE28	SPAG9
USP32P1	ACO1
MTND4P24	KIF9-AS1
EIF4G2	KBTBD11
C11orf82	SARDH
TFRC	RP11-338L22.2
RP11-302B13.5	CA14
RHBDL1	ROGDI
NSA2	EDIL3
RP11-21A7A.4	DAAM1
KLRC4	SHMT2
CSN1S1	ZDHHC18
PCDHGC4	FHL1
KLRC3	HSF1
POM121B	LINC00511
ARHGEF10	PRKG1
NCOA5	EIF4G3
TNPO2	IFITM1
ZMYND8	YBX3
ATAD3A	PPARG
TLR6	DOCK6
RN7SL650P	HLCS
PHYHD1	NISCH
AKR7A2P1	NR3C1
OTOS	SLCO1A2
PDK1	MAT2B
EIF3L	FAM222A
HPGDS	RNF112
STX5	SPRN
CHAF1B	MYH7
TULP2	SLC39A1
CTD-3064H18.4	SKP1
RP11-190A12.8	ZNF233
RP11-317F20.2	FAM122B
CHTF18	LRIG1
KDM1A	RAB21
KCNK2	SLC2A6
CES4A	SOD3
RP11-820K3.2	TNPO3
ZNF687	GRAMD3
CD33	RP11-293M10.6
KRT18P46	IFT80
DAPK3	PRKCQ-AS1
CXCL12	BCL6
SLC39A4	NEK3
PKD1L1	RP11-2O17.2
CCDC74A	IL13RA2
RP11-196G18.23	RBM3
USP35	DTNA
SORD	RANBP3L
CTD-2186M15.3	TRIM69
UBXN11	CASQ2
LIPH	RFX4
PER1	EBPL
USP20	ADAMTS8
OR8S1	BCL2L11
EID2B	TBRG1
TDRD9	DOCK7
ACTL10	ECE1
EPN1	SOX9
DHX33	LINC00639
ZNF385C	GPT2
KIRREL3	H2AFY
ST6GAL2	EFS
SUCNR1	NUAK2
HPCAL1	RNF125
PDE5A	LGI4
RP11-347C12.2	DYNC1I2
SPN	CACTIN
KCNA5	SPHK2
CTA-246H3.12	CP
IGSF6	PPARA
SPTLC1	ICAM5
RP4-813F11.4	REEP1
PCBP1-AS1	GPR143
CROCC	RP11-981G7.2
TSHR	SMIM18
AC003002.6	RP11-809M12.1
BAG4	GDE1
TNXB	ITGA5
CTAGE14P	MIER2
MPP3	LINC00925
RP11-680G24.5	RP11-258F1.1
LPAR6	EML6
LINC00943	BTG3
	NDC1
	LINC00672
	CDK2
	SCARA3
	TIA1
	PRKCQ
	FGF13
	HSD17B14
	VTA1
	TAF11
	EIF3E
	MRPS31P5
	PPIL4
	TRAM1L1
	ERCC6
	ZNF658
	PAX6
	DNAJC27
	MINK1
	TTL
	HBS1L
	OPA3
	RNF113A
	AHI1
	EBF4
	STAU2
	NFAM1
	G3BP1
	SRCIN1
	SETBP1
	FAM98C
	RAMP2
	ATXN3
	NBPF9
	ZC3H6
	TMEM200B
	SERPINF2
	ACP2
	ALAS2
	C11orf96
	ZNF559
	PYROXD1
	GHR
	ZDHHC8
	WNT7A
	RP11-617D20.1
	IPO13
	ANP32E
	RP4-630C24.3
	CHRNB2
	PPP1R3D
	ADAM11
	RP11-378I6.1
	NFE2
	FCGR3B
	USP3
	SOCS5
	DBNDD1
	SETDB2
	TTBK2
	MARK2
	MTHFR
	FAXDC2
	PPP1R13L
	CARF
	SLC25A30
	TMEM206
	TMEM164
	PRKRA
	SH3D19
	C10orf105
	RLTPR
	GRAMD4
	FPR2
	DNAJC22
	HPS3
	RP11-286B14.1
	F7
	DUSP27
	MVP
	FPR1
	VWA2
	MKNK2
	NMT1
	UHRF2
	AC093590.1
	ZNF766
	ITPR2
	FAM53B
	RAI1
	RPL24
	GJB1
	SETD8
	SLC16A10
	TMEM151A
	C5orf49
	EPHA6
	MLF1
	STAP2
	PPAP2C
	PLK5
	GLYCTK
	ADIPOR1
	CCNE2
	IGFBP6
	GXYLT1
	LRRC4
	SPATA18
	TMEFF2
	TEN1-CDK3
	FABP7
	ALDH7A1
	IL34
	HHIP-AS1
	CTD-3105H18.13
	EIF4ENIF1
	RP11-496D24.2
	PGP
	ALKBH6
	RP11-369E15.1
	ITM2C
	ARHGEF2
	2025-09-09
	ZNF395
	NUDT16
	ECI2
	C11orf24
	IGFBP7
	TUBA1A
	BCL2A1
	DRAM1
	ADPRHL1
	SKIDA1
	TMBIM6
	MAOA
	ADAMTS9
	PDE8A
	GRPEL1
	ST18
	RAB15
	ARHGEF33
	COL16A1
	RNF13
	CXorf57
	ZNF22
	CHP1
	MT1A
	KB-1460A1.5
	RP11-149I23.3
	HMBOX1
	WNT9B
	TYMS
	MIR181A1HG
	AP003774.6
	PDPN
	FXYD3
	MX1
	TTC22
	GPR84
	ADARB2
	WFS1
	CAPN2
	SDC4
	MTHFD2
	UBR3
	PCDHGB7
	MT2A
	RRAS2
	CYP4F11
	MAN2B2
	GPR56
	MLC1
	CNTN6
	ALKBH5
	CAPN5
	ARID5B
	RC3H1
	KCNG3
	EHD2
	ZIC5
	TMOD1
	PACS2
	ALDH2
	2025-09-07
	CASKIN1
	LINC01057
	AIFM2
	FOSL1
	C19orf25
	ERN1
	PCDHGA9
	SPSB3
	ALDH1L2
	LPIN3
	OSBPL6
	H2AFV
	TMEM132A
	SLC22A17
	VDR
	ELP5
	AOC2
	KAL1
	ARAP2
	MTM1
	GPR149
	NUDC
	KLC3
	INPPL1
	GABRG1
	MED21
	MYO5B
	USP39
	RP3-406P24.4
	GLRA3
	RAB11B-AS1
	TMEM182
	PCDHGA5
	PCDHGB6
	AHCYL1
	RHBDF1
	C1orf213
	GADD45B
	ANKFN1
	TMEM235
	CLUHP3
	NUTM2D
	DZIP1
	GADD45GIP1
	HERC4
	METTL10
	TUBB6
	SLC2A1
	USP53
	ALG14
	JARID2-AS1
	PLCD3
	ARID5A
	ERLIN2
	TRIM2
	ARMCX3
	C2CD2
	CEP250
	GSTZ1
	TMCC3
	HSPA1A
	ABCA17P
	PDLIM7
	SGMS2
	CIB2
	ARL15
	RP11-71H17.7
	SLC48A1
	RP11-546M4.1
	RP11-507K2.3
	MKRN2
	SUPT6H
	IL17RB
	RP11-196G18.22
	SPAG17
	L3MBTL3
	ANKMY1
	STK11
	ETV4
	AC079305.10
	IGLON5
	ST7-OT4
	LUZP1
	F3
	PRR5
	WSB1
	SLC25A45
	TMEM81
	LINC00599
	RYR3
	DEDD2
	FERMT1
	RP11-731J8.2
	EFCAB12
	RBM10
	CNDP1
	NUS1
	KCNIP3
	TNNT1
	COQ10A
	WDR96
	GPAM
	SPINT2
	TSPAN33
	NXN
	RP11-57K17.1
	CELSR1
	CTD-3025N20.2
	MLKL
	ST6GALNAC1
	SPTSSA
	GPR62
	C3orf52
	RPA3-AS1
	FAM181B
	KIAA0196
	RP11-155G14.5
	AC093323.3
	SMOX
	BAI2
	TAGLN2
	POFUT2
	TIFA
	EVI2A
	SDS
	HINT2
	NRIP2
	APBB2
	TSPAN2
	AC012593.1
	HS3ST1
	TTF1
	IFNA2
	DNAJC5G
	ROBO3
	AKT3
	ZNF770
	FRMD4B
	PKD1
	SPATA2L
	TSTD1
	HAPLN1
	COA4
	ANKRD45
	HVCN1
	FAM219A
	KAZALD1
	EYA4
	SLC25A46
	RP11-298D21.1
	C12orf55
	DDIT4
	GTDC1
	STX12
	CHPF
	NUTM2A
	PPP1R14A
	NUDT10
	NDUFA4
	PROSER2-AS1
	DUSP4
	ABCC9
	KIAA1841
	LDLRAP1
	SNX22
	PABPC1
	GFM1
	VWF
	CASC15
	GEMIN7
	CCSER2
	CACNG4
	RHBDL2
	BTN2A3P
	C7orf49
	BBOX1
	RP11-475E11.2
	CYP51A1
	C9orf16
	FNIP2
	IL1RL1
	TBX15
	TOR3A
	NFATC4
	LEPREL4
	PPAT
	SLC25A21-AS1
	GPBP1
	OSBP2
	CLCA4
	PCDHGA3
	TP53I13
	CCDC132
	RP11-51J9.6
	OXTR
	MAP2K4
	TPST1
	USH1C
	ELMO2
	SLC35B2
	TMBIM1
	GNG7
	B3GALT2
	OCLN
	SFXN4
	NOD2
	ACADS
	BRD7
	CYSTM1
	SLC25A28
	FAR1
	LRRC17
	CPNE9
	FLOT2
	ZNF596
	CD244
	CCBL1
	IGF2R
	CTD-2044J15.2
	RAE1
	ASTE1
	ITPRIPL1
	CTD-2127H9.1
	CSDC2
	TRHDE-AS1
	CCDC117
	TMEM17
	FAM110C
	PCTP
	ALDH1L1
	DPYSL5
	C11orf70
	MRPS18C
	HES7
	GTF2H1
	CCM2L
	GZMB
	R3HCC1
	HS2ST1
	MYADML2
	DIO3
	EFEMP2
	CTC-344H19.4
	CNTNAP4
	MAMLD1
	GPC5
	RUFY2
	ODF2L
	ZNF761
	HADHA
	LINC01003
	S100A13
	ASAP2
	LPP-AS2
	APLNR
	SIX5
	SLC11A1
	GATA2
	CASD1
	GPR125
	RP11-317P15.5
	TM4SF18
	PGM1
	COL4A1
	TAF13
	SST
	ZNF626
	EMCN
	ADORA2B
	NUPR1L
	DGAT2
	MIR145
	TRIB2
	ADM
	BCAP29
	SSC5D
	CAPN3
	SLC35C1
	LAMB2
	SSH3
	HMGCS1
	HNRNPM
	SIX4
	GAL3ST1
	ELAVL2
	RTN4R
	TCEAL7
	LINC00342
	SF3B2
	NFKBIZ
	RP5-1091N2.9
	ZNF500
	EARS2
	MSTO1
	RP11-867G23.10
	HNRNPH1
	UNC13B
	PIAS2
	DCBLD1
	GIT2
	RP11-303E16.2
	MIR4458HG
	OSMR
	FLJ30594
	PHEX
	GPNMB
	CEBPB
	RP13-766D20.2
	REXO4
	RPL4
	DHX58
	SLC7A2
	DCAF5
	AC073043.1
	RP11-199F11.2
	VWA5A
	FAM209B
	LONP1
	ABCD4
	EXOC1
	RIPK2
	LMNA
	ECM1
	DHDDS
	AC005152.2
	UBA7
	MOBP
	AC007750.5
	AC136289.1
	PPP2R1A
	AVPI1
	CHTF8
	DCDC1
	EMX2OS
	TMEM88
	NMNAT3
	CCDC120
	SLC2A11
	STX11
	ARL4D
	VASN
	C14orf159
	RNASEL
	S100A8
	DIS3L
	NEURL3
	USP34
	RP11-1376P16.2
	PDCD10
	LYSMD3
	NCOA1
	SBF2-AS1
	ZNF253
	SIKE1
	WDFY3-AS2
	LINC00693
	LAMC1
	PAQR3
	SMPD3
	TRIP10
	ZC3H12C
	SYNDIG1
	SHROOM2
	KIF21A
	CIR1
	BCL2
	KIF9
	SLC25A13
	RDM1
	CDC42SE2
	NKAIN3
	PTP4A1P3
	HNRNPH3
	FGF11
	AGTPBP1
	SPATA4
	HGFAC
	C5orf51
	ZNF680
	ITGB2-AS1
	RP11-251G23.5
	TBC1D30
	ZMYND12
	FBXL6
	SERPINE2
	ST6GALNAC5
	RP11-620J15.3
	PPA2
	A2M
	DAB1
	ATOH7
	STK3
	CALY
	CDK5R2
	AC079341.1
	C5AR2
	EMX2
	TGFA
	RASSF5
	DFNB59
	PKM
	SRSF2
	RP11-461O7.1
	RPL35
	ERMN
	LRRC3DN
	TSEN15
	TUBGCP5
	ELOVL3
	DAGLB
	GOLGA6L9
	EPHX4
	CHMP2B
	ADCYAP1
	SLC39A12
	MPZL2
	ATMIN
	ZCCHC14
	BAI3
	CENPF
	MARVELD2
	POU6F2
	GMPR
	SPON2
	MYO1G
	RGL3
	RP11-408H20.3
	ZIC2
	PODNL1
	VILL
	RP11-930P14.1
	ICAM1
	NETO1
	FMNL1
	TXNDC9
	GPR123
	HIST1H3H
	HEYL
	CCNF
	TENM3
	CYP2U1
	OLFM1
	ADCK3
	BCL3
	AC005336.4
	S100A6
	SEPP1
	ADAMTS9-AS2
	FAM101B
	TMEM98
	MUM1
	ADAMTS9-AS1
	CTD-2260A17.2
	RP11-588P7.1
	RAB40C
	SPRYD3
	MOSPD2
	SUMF2
	DPP4
	FAM104B
	GPR124
	PAIP1
	C15orf41
	EGFL8
	SMPD2
	RPS6KA3
	CEBPG
	PIK3R6
	ZNF330
	AKAP8L
	MTG1
	B4GALNT1
	NOL3
	AIF1L
	ELMSAN1
	VAT1L
	FRK
	HEATR3
	KCNN4
	AC016735.2
	DDX24
	ATP1A2
	DLGAP3
	RP11-286N22.10
	FUBP1
	TMEM110
	BOC
	STARD4-AS1
	RP11-839D17.3
	MIR143HG
	CCND1
	CDC42
	CRYBB1
	TMC7
	RP11-399H11.3
	OAF
	EFEMP1
	CTD-2616J11.11
	UBR5
	XKR7
	PLIN4
	MYLK2
	RP11-578F21.6
	RP11-598F7.6
	CASZ1
	CACNA1G
	BHLHE40
	MSANTD3
	ETV5
	CHRM4
	WASF2
	2025-03-05
	COX7B
	RP11-353B9.1
	SUGP2
	SYNGR1
	SLC5A8
	AGT
	CACYBP
	SERPINA1
	UTRN
	AC011995.1
	LINC00883
	SYTL1
	ZBTB43
	IFT74
	ADAM12
	CHD2
	CRAT
	SPATA17
	GALNT16
	JKAMP
	CCDC3
	CD163
	GTF2A2
	ATP6V1G1
	ANLN
	GPI
	LL22NC03-80A10.6
	CD72
	LY6H
	RP11-752G15.6
	KCNIP4
	RIOK2
	UST
	MRPL19
	HOXD1
	RP11-480C22.1
	N4BP2
	PGA3
	ZNRF3
	DMRT2
	TRAF6
	FAM115C
	S100PBP
	RPS20P4
	KCTD15
	HBQ1
	REEP2
	SLC39A14
	GSE1
	FSCN1
	FGFRL1
	MYD88
	ARHGAP19
	GRAP
	TEAD3
	STOX1
	VWA7
	SERTM1
	EPHA2
	TRAPPC9
	SAMD5
	OR7E47P
	UNC45A
	TNKS1BP1
	ZNF267
	FAM114A1
	ASPA
	ZNF576
	EME2
	TLR2
	DCUN1D1
	FAM179B
	CASP12
	CNKSR3
	USO1
	CORT
	PEX14
	IL18R1
	PPAPDC1B
	GRIP2
	EEF1E1
	ZEB1-AS1
	RP11-143A12.3
	TLK1
	ZNF271
	GPR88
	RAMP3
	2025-03-04
	PRNP
	PITPNC1
	FEM1C
	PRCD
	KIF26B
	RP11-727F15.12
	AADAT
	SART1
	NICN1
	CCDC64B
	ZNF41
	SYDE1
	TMEM53
	TIAM2
	BTN2A2
	RP11-420A23.1
	GTF2F1
	NOTUM
	IGF1R
	PNCK
	PCDHGA10
	CLN6
	CHERP
	TEPP
	UNC80
	SPNS3
	SMIM13
	RP1-93H18.7
	AHSA1
	QRFPR
	GCK
	RGP1
	RP11-107N15.1
	LILRA6
	TBC1D12
	TTC21B
	MICAL3
	ZDHHC5
	STC1
	LINC00959
	ZNF189
	SLC45A3
	COL19A1
	SMTN
	SLC25A16
	ANKRD36C
	CACNA1D
	NID1
	ARHGEF7
	STX7
	GPR21
	TSPYL1
	ETNPPL
	SUSD3
	KLF15
	UCK2
	ANKS1A
	SEMA5A
	CTD-2560E9.3
	CPT1C
	STAG3L3
	STK35
	RP11-96K19.5
	RTTN
	TRMT112
	NELL2
	HLF
	PPAP2B
	NECAB3
	MPST
	SOCS3
	KIAA1045
	LBH
	ECHDC3
	COL8A2
	CCNO
	B3GALT4
	CIAO1
	SFXN1
	TRAF3
	TDGF1
	EMBP1
	AC005003.1
	METTL3
	ODC1
	CDH12
	RAI14
	GGPS1
	RP11-192H23.4
	CSPG4
	RP11-48G14.2
	WDR77
	ZNF442
	IFI27
	HEPH
	MKL1
[truncated: 2,822 more rows]
