# Supplementary material for: Autism subtypes identified using cross-species functional connectivity analyses
Source: Nat Neurosci. 2026 May 15;29(6):1476–87. doi: 10.1038/s41593-026-02287-z (PMC13246445; doi:10.1038/s41593-026-02287-z)
Supplement: Supplementary file 6 — Source data of all figures. [file 41593_2026_2287_MOESM6_ESM.xlsx]

## Sheet: Figure1a
etiology	global fMRI connectivity
16p11	-0.13151
16p11	-0.71685
16p11	-0.1427
16p11	0.016045
16p11	-0.80612
16p11	-0.15513
16p11	-0.57101
16p11	-0.35682
16p11	-0.40034
16p11	-115017
16p11	-135826
16p11	-0.38611
16p11	0.2852
16p11	0.077158
16p11	-0.86569
16p11	-110119
16p11	-0.76623
16p11	-0.27422
16p11	-0.63136
16p11	-0.34549
16p11	-0.4794
16p11	-0.67572
16p11	-1161
16p11	-0.8932
16p11	-10701
16p11	1041753
16p11	0.825328
16p11	0.232043
16p11	-0.64852
16p11	-0.92809
16p11	-0.6101
16p11	-0.78039
16p11	-0.48016
16p11	-0.07201
16p11	-0.7467
16p11	-0.47646
16p11	-0.73769
16p11	-0.84465
16p11	-0.29043
16p11	-0.17341
16p11	0.586001
16p11	0.438766
16p11	-0.40438
16p11	0.075488
16p11	-0.75656
16p11	-0.43002
16p11	-0.39976
16p11	-0.21167
16p11	-0.0446
16p11	-0.35421
16p11	-0.67648
16p11	-0.27266
16p11	-0.16099
16p11	0.106676
16p11	-0.34346
16p11	-0.28229
16p11	-0.98305
16p11	-0.69419
16p11	-0.12258
16p11	-0.34038
16p11	-0.00047
16p11	-0.0823
16p11	-0.09181
16p11	-0.2126
16p11	-0.16435
16p11	0.031742
16p11	0.367917
16p11	0.278221
16p11	-0.24702
16p11	-0.76361
16p11	-0.70966
16p11	-0.82498
16p11	-0.45379
16p11	0.51151
16p11	0.051394
16p11	-0.24304
16p11	-0.92262
16p11	-0.24447
16p11	0.08154
16p11	0.106743
16p11	0.174949
16p11	0.103601
16p11	-0.41418
16p11	-0.36404
16p11	-0.63392
16p11	-0.67064
16p11	-0.17082
16p11	0.081412
16p11	-0.53168
16p11	-0.71804
16p11	-0.46083
16p11	-0.34625
16p11	-0.13854
16p11	-0.23242
16p11	-0.18008
16p11	-0.6919
16p11	-0.90731
16p11	-0.92823
16p11	-0.17676
16p11	-0.46512
16p11	-0.58374
16p11	-0.31334
16p11	-0.33097
16p11	-0.65851
16p11	-0.30389
16p11	-0.4323
16p11	-0.5735
16p11	-114223
16p11	-0.31326
16p11	-0.44531
16p11	-0.33685
16p11	-0.08711
16p11	0.417066
16p11	0.045521
16p11	-0.45259
16p11	-0.18761
16p11	-0.38589
16p11	-0.34759
16p11	-0.7484
16p11	-0.70731
16p11	-0.41518
16p11	-0.71481
16p11	-10911
16p11	-114316
16p11	-0.12684
16p11	0.357953
16p11	0.103462
16p11	-0.25216
16p11	-0.55848
16p11	-0.29659
16p11	-0.42024
16p11	-0.81259
16p11	-0.54257
16p11	0.39152
16p11	-0.34832
16p11	-0.05026
16p11	-0.22646
16p11	-0.44545
16p11	-0.70723
16p11	-0.57474
16p11	0.630706
16p11	-0.03258
16p11	-0.13664
16p11	-0.86165
16p11	-0.37728
16p11	-0.39138
16p11	-0.25689
16p11	-0.43079
16p11	-0.17266
16p11	-0.84331
16p11	-0.37927
16p11	0.411147
16p11	-0.8191
16p11	-0.74691
16p11	-0.33617
16p11	-0.50931
16p11	-0.08155
16p11	-0.22444
16p11	-0.52228
16p11	-0.74333
16p11	-0.19616
16p11	-0.30461
16p11	-0.71828
16p11	-0.8887
16p11	-0.96339
16p11	-0.78732
16p11	-0.24567
16p11	0.647343
16p11	-0.0758
16p11	-0.77022
16p11	-0.45652
16p11	-0.30498
16p11	-0.565
16p11	-0.56897
16p11	-0.54459
16p11	-0.55626
16p11	-0.0443
16p11	-0.75777
16p11	-106015
16p11	-0.4558
16p11	-0.67264
16p11	-0.80764
16p11	-0.439
16p11	0.007432
16p11	-0.85678
16p11	-0.82962
16p11	-0.28875
16p11	-0.16125
16p11	-0.13052
16p11	0.067167
16p11	0.137604
16p11	-0.08207
16p11	-0.15405
16p11	-0.33582
16p11	-0.60632
16p11	-0.57263
16p11	-0.07102
16p11	-0.22446
16p11	-0.59053
16p11	0.180276
16p11	0.013157
16p11	-0.36037
16p11	-0.41481
16p11	-0.09448
16p11	-0.05997
16p11	-0.0048
16p11	-0.82209
16p11	-0.7544
16p11	-0.64171
16p11	0.710428
16p11	0.57234
16p11	0.031126
16p11	-0.58861
16p11	-0.33837
16p11	0.264829
16p11	-0.27006
16p11	-0.24718
16p11	-0.02106
16p11	-0.25905
16p11	-0.25807
16p11	-0.23313
16p11	-0.87849
16p11	0.113648
16p11	-0.17294
16p11	-0.66402
16p11	-0.18917
16p11	-0.24547
16p11	0.066738
16p11	-0.25474
16p11	-0.30312
16p11	-0.09374
16p11	0.416545
16p11	0.50605
16p11	-0.02228
16p11	0.277607
16p11	-0.1847
16p11	-0.08228
16p11	-0.06379
16p11	-0.24339
16p11	0.152322
16p11	0.236061
16p11	-0.30809
16p11	-0.22653
16p11	0.219044
16p11	-0.30485
16p11	0.017774
16p11	0.242568
16p11	-0.36737
16p11	-0.01392
16p11	0.145946
16p11	0.217591
16p11	-0.13071
16p11	-0.3207
16p11	-0.31048
16p11	-0.05699
16p11	0.322185
16p11	-0.03016
16p11	-0.46756
16p11	-0.06064
16p11	-0.11228
16p11	-0.0673
16p11	-0.14484
16p11	-0.8807
16p11	-0.68401
16p11	-0.07178
16p11	0.025222
16p11	-0.61289
16p11	-0.7253
16p11	-0.36827
16p11	0.254396
16p11	-0.34908
16p11	0.631168
16p11	0.911949
16p11	-0.21605
16p11	-0.29526
16p11	-0.52939
16p11	-0.64843
16p11	-0.15276
16p11	0.164639
16p11	-0.34092
16p11	-0.18939
16p11	-0.23004
16p11	-0.54489
16p11	-0.32828
16p11	-0.14673
16p11	0.127027
16p11	0.245918
16p11	-0.06694
16p11	0.321653
16p11	-0.39528
16p11	-0.38135
16p11	-0.5582
16p11	-0.8468
16p11	-0.60497
16p11	0.24997
16p11	-0.42787
16p11	-0.3224
16p11	-0.32403
16p11	-0.26762
16p11	-0.62876
16p11	0.487139
16p11	-0.19986
16p11	-0.44633
16p11	-0.4328
16p11	-0.36237
16p11	-0.28035
16p11	-0.0598
16p11	-0.13284
16p11	-0.58303
16p11	-0.63995
16p11	0.150386
16p11	-0.13436
16p11	-0.27811
16p11	-0.40444
16p11	-0.7844
16p11	-0.60809
16p11	-0.1092
16p11	-0.36473
16p11	-0.31098
16p11	-0.17299
16p11	-0.1797
16p11	-0.20414
16p11	-0.33209
16p11	-0.77966
16p11	-0.46744
16p11	-0.21332
16p11	-0.42901
16p11	0.022124
16p11	-0.32827
16p11	-0.1383
16p11	-0.18275
16p11	0.14736
16p11	-0.56198
16p11	-0.69455
16p11	0.042817
16p11	0.232905
16p11	-0.01159
16p11	-0.16141
16p11	-0.33446
16p11	-0.26872
16p11	-0.15969
16p11	-0.0862
16p11	0.027188
16p11	-0.27235
16p11	-0.36424
16p11	-0.19478
16p11	-0.48903
16p11	-0.3596
16p11	-0.13642
16p11	-0.25011
16p11	0.2695
16p11	0.139199
16p11	-0.09954
16p11	0.053402
16p11	0.244689
16p11	0.377544
16p11	0.206948
16p11	-0.13859
16p11	0.345132
16p11	0.236058
16p11	0.09862
16p11	0.298527
16p11	-0.0536
16p11	0.164676
16p11	0.716884
16p11	0.234336
16p11	-0.96281
16p11	-0.07691
16p11	0.190437
16p11	0.353767
16p11	0.324357
16p11	-0.05667
16p11	-0.51022
16p11	0.035873
16p11	0.119531
16p11	0.776723
16p11	0.750129
16p11	-0.41768
16p11	-0.16927
16p11	-0.35502
16p11	0.232535
16p11	-0.30701
16p11	-0.56846
16p11	-0.0199
16p11	0.161503
16p11	-0.53079
16p11	-0.14218
16p11	-0.63761
16p11	-0.64208
16p11	-0.45043
16p11	-0.5327
16p11	0.007412
16p11	0.024319
16p11	-133977
16p11	-0.23804
16p11	-0.53041
16p11	0.209787
16p11	-0.18986
16p11	-0.0913
16p11	-0.55979
16p11	-0.35337
16p11	-0.80719
16p11	-0.61401
16p11	-0.21303
16p11	-0.83261
16p11	-0.6455
16p11	-0.73423
16p11	-0.38042
16p11	-0.16832
16p11	-118661
16p11	-0.51338
16p11	-0.22115
16p11	0.007099
16p11	0.387676
16p11	-0.16889
16p11	-0.3357
16p11	-0.06249
16p11	-0.57996
16p11	-0.71932
16p11	-0.18508
16p11	-0.19999
16p11	-0.42914
16p11	-0.09701
16p11	-0.09552
16p11	-0.02289
16p11	-0.29303
16p11	0.436298
16p11	-0.25917
16p11	-0.87022
16p11	-0.36524
16p11	-0.50985
16p11	-0.49395
16p11	-0.50555
16p11	-0.42619
16p11	-0.46036
16p11	-0.81444
16p11	-0.51212
16p11	-0.31144
16p11	-0.09081
16p11	0.385579
16p11	-0.24391
16p11	-0.43962
16p11	-0.79664
16p11	-0.84588
16p11	-0.34952
16p11	-0.3472
16p11	-0.26926
16p11	-0.30846
16p11	0.189941
16p11	-0.39277
16p11	-0.99553
16p11	-0.80896
16p11	-0.28939
16p11	-0.20919
16p11	-0.57719
16p11	-0.22086
16p11	-0.07538
16p11	0.035373
16p11	-0.76588
16p11	-0.99367
16p11	-0.14199
16p11	0.066671
16p11	-0.49606
16p11	-146346
16p11	-123006
16p11	-0.39087
16p11	-0.32059
16p11	-0.17401
16p11	-0.12399
16p11	0.658768
16p11	-0.19062
16p11	-0.32928
16p11	-0.43347
16p11	-0.47161
16p11	-0.70922
16p11	-0.39073
16p11	-0.19888
16p11	-0.26279
16p11	-0.69554
16p11	-0.24339
16p11	-0.39253
16p11	-0.68699
16p11	-0.82391
16p11	0.199605
16p11	-0.14816
16p11	-0.69611
16p11	-0.40798
16p11	-0.09477
16p11	-0.3045
16p11	-0.33592
16p11	-0.15853
16p11	-0.09998
16p11	-0.81377
16p11	-0.45041
16p11	0.415421
16p11	0.702152
16p11	-0.07743
16p11	0.095397
16p11	0.089307
16p11	0.08067
16p11	-0.43742
16p11	0.124497
16p11	0.07615
16p11	0.592226
16p11	-0.28602
16p11	-0.75872
16p11	-0.82663
16p11	-0.27414
16p11	0.225275
16p11	0.15433
16p11	0.715574
16p11	0.430817
16p11	0.254328
16p11	-0.88826
16p11	-0.63077
16p11	-0.32284
16p11	0.368868
16p11	0.559527
16p11	-0.12288
16p11	0.000222
16p11	-0.15073
16p11	-0.42464
16p11	-0.16865
16p11	-0.53925
16p11	-0.56975
16p11	-0.31821
16p11	0.504843
16p11	0.285351
16p11	-0.14321
16p11	-0.85852
16p11	-0.71217
16p11	-0.34054
16p11	-0.59658
16p11	-0.32717
16p11	-0.90872
16p11	-121732
16p11	-0.71334
16p11	-0.29111
16p11	-0.5812
16p11	-0.46228
16p11	-0.6424
16p11	-0.80876
16p11	-0.65231
16p11	-0.86077
16p11	-0.17749
16p11	-0.72078
16p11	-0.72555
16p11	-0.7878
16p11	0.063273
16p11	-0.5368
16p11	-0.38419
16p11	-0.46697
16p11	-0.31931
16p11	-0.46998
16p11	-0.51047
16p11	-0.23332
16p11	-0.27456
16p11	-0.93373
16p11	-0.70517
16p11	-0.42977
16p11	-0.35112
16p11	-0.7342
16p11	-0.51693
16p11	-0.0517
16p11	0.222013
16p11	-0.54818
16p11	-0.17189
16p11	-0.14978
16p11	-0.40145
16p11	-0.72671
16p11	-0.32185
16p11	-0.23394
16p11	-0.44325
16p11	-0.24214
16p11	-0.30257
16p11	0.12149
16p11	0.012923
16p11	-0.35223
16p11	-0.67484
16p11	0.395199
16p11	-0.06764
16p11	-0.24548
16p11	-0.28099
16p11	0.098726
16p11	0.187403
16p11	0.169364
16p11	0.163534
16p11	0.149269
16p11	-0.61856
16p11	-0.70167
16p11	-0.38043
16p11	-0.08953
16p11	0.096984
16p11	-0.05377
16p11	0.091953
16p11	0.052852
16p11	0.006854
16p11	-0.06877
16p11	-0.15203
16p11	-0.43517
16p11	-0.42067
16p11	-129917
16p11	-0.90655
16p11	-0.933
16p11	-0.12841
16p11	-0.14841
16p11	-0.32655
16p11	-0.07222
16p11	-0.10607
16p11	-0.39617
16p11	-0.02756
16p11	-0.10828
16p11	-0.6785
16p11	-0.71887
16p11	-0.65767
16p11	-118125
16p11	-0.4916
16p11	-0.8445
16p11	-0.23827
16p11	-0.45335
16p11	0.025332
16p11	-0.59041
16p11	-0.50196
16p11	-0.43689
16p11	-0.11615
16p11	-0.20722
16p11	-0.16939
16p11	-0.3528
16p11	-0.31896
16p11	0.284844
16p11	-0.05461
16p11	-0.1902
16p11	-0.5024
16p11	-138632
16p11	-0.0149
16p11	-0.30298
16p11	-0.63397
16p11	-0.20589
16p11	0.385689
16p11	0.653382
16p11	-0.16541
16p11	-0.57673
16p11	-0.20088
16p11	0.356575
16p11	0.248316
16p11	0.096205
16p11	-0.2656
16p11	-0.51759
16p11	-0.51555
16p11	-0.02141
16p11	-0.42144
16p11	-0.52681
16p11	-0.49504
16p11	-0.68304
16p11	-0.55481
16p11	-0.96225
16p11	-0.49748
16p11	0.214972
16p11	0.159377
16p11	0.021419
16p11	-0.15717
16p11	-0.4439
16p11	0.11243
16p11	0.419455
16p11	0.098728
16p11	-0.93264
16p11	-0.72266
16p11	-0.77273
16p11	-0.13109
16p11	-0.95841
16p11	-112138
16p11	-0.33696
16p11	-0.0129
16p11	-0.24563
16p11	-0.03968
16p11	-0.78269
16p11	-0.79205
16p11	0.139992
16p11	-0.15585
16p11	-0.74183
16p11	-0.79888
16p11	-0.33743
16p11	-0.3789
16p11	-0.52382
16p11	-0.24564
16p11	-0.9896
16p11	-0.82566
16p11	-0.19055
16p11	-0.01464
16p11	-0.33665
16p11	-0.83787
16p11	-0.44649
16p11	0.032463
16p11	-0.10538
16p11	-0.5342
16p11	-0.88137
16p11	-0.25656
16p11	-0.28543
16p11	-0.87356
16p11	-0.51388
16p11	-0.63238
16p11	-0.70463
16p11	-0.63146
16p11	-0.71384
16p11	-0.48198
16p11	-0.56559
16p11	-0.27465
16p11	0.187477
16p11	0.003202
16p11	-0.08663
16p11	-0.50596
16p11	-0.43583
16p11	-0.37105
16p11	0.098533
16p11	-0.1345
16p11	-0.86645
16p11	-0.40083
16p11	0.089173
16p11	-0.53904
16p11	-0.98307
16p11	-0.45711
16p11	-0.1659
16p11	0.042255
16p11	-0.02876
16p11	0.112589
16p11	-0.36415
16p11	-0.01224
16p11	0.424268
16p11	0.263941
16p11	-0.38412
16p11	-0.91101
16p11	-0.85061
16p11	-0.25553
16p11	-0.67398
16p11	-0.83822
16p11	-0.2598
16p11	0.067019
16p11	-0.13456
16p11	-0.0914
16p11	0.184183
16p11	-0.06529
16p11	-0.25655
16p11	-0.281
16p11	-0.98961
16p11	-107036
16p11	-0.22331
16p11	-0.36424
16p11	0.201666
16p11	0.305105
16p11	-0.08712
16p11	-0.25054
16p11	-0.42788
16p11	-0.3238
16p11	-0.02175
16p11	-0.2965
16p11	0.027689
16p11	-0.07709
16p11	-0.51183
16p11	-0.84884
16p11	-0.24465
16p11	-0.65448
16p11	-0.47248
16p11	0.026988
16p11	0.708077
16p11	0.11577
16p11	-119011
16p11	-0.66056
16p11	-0.43205
16p11	-0.08544
16p11	-0.21152
16p11	-0.51946
16p11	-0.93587
16p11	-0.64716
16p11	0.370073
16p11	0.215815
16p11	-0.07119
16p11	-0.23043
16p11	0.299977
16p11	-0.23038
16p11	-0.32983
16p11	-0.35006
16p11	-0.58254
16p11	-0.33047
16p11	-0.23851
16p11	-0.43511
16p11	-0.55442
16p11	-0.59218
16p11	0.349274
16p11	0.208022
16p11	0.081317
16p11	-0.0601
16p11	0.154185
16p11	-0.45814
16p11	-0.13254
16p11	-0.93274
16p11	-116647
16p11	-143345
16p11	-0.75482
16p11	-0.45805
16p11	-115259
16p11	-0.45607
16p11	-0.06994
16p11	-0.14251
16p11	-0.60297
16p11	-0.24929
16p11	0.271895
16p11	-0.06301
16p11	-0.05772
16p11	-0.361
16p11	-0.95047
16p11	-0.48855
16p11	-0.76955
16p11	-0.54138
16p11	-0.17857
16p11	-0.07135
16p11	-0.15624
16p11	-0.35793
16p11	-0.36065
16p11	-0.83047
16p11	-0.86964
16p11	0.333102
16p11	-0.31322
16p11	-0.31697
16p11	-0.27032
16p11	-0.60438
16p11	-0.13248
16p11	-0.46427
16p11	-0.53778
16p11	-0.78444
16p11	-0.44126
16p11	-0.33624
16p11	-0.56339
16p11	-0.23441
16p11	-0.28607
16p11	-0.4101
16p11	-0.12614
16p11	-0.18175
16p11	-0.31784
16p11	-0.36147
16p11	-0.2473
16p11	-0.0991
16p11	-0.09008
16p11	-0.19597
16p11	-0.22411
16p11	0.015799
16p11	-0.17646
16p11	-0.44663
16p11	0.011027
16p11	-0.00131
16p11	0.133604
16p11	0.476583
16p11	-0.14365
16p11	-0.18158
16p11	-0.02322
16p11	-0.1083
16p11	-0.15488
16p11	0.067025
16p11	-0.1462
16p11	-0.37803
16p11	0.550629
16p11	-0.31515
16p11	-0.47208
16p11	-0.13684
16p11	0.226385
16p11	0.224077
16p11	-0.18905
16p11	0.13237
16p11	-0.32779
16p11	-0.29013
16p11	-0.71211
16p11	-0.59964
16p11	-0.7418
16p11	-0.5839
16p11	0.328446
16p11	0.462151
16p11	-0.1498
16p11	-0.45612
16p11	-0.03869
16p11	0.6206
16p11	-0.53546
16p11	-0.08911
16p11	-0.20816
16p11	-0.74637
16p11	-0.68498
16p11	-0.58884
16p11	-0.96633
16p11	-101032
16p11	-0.83875
16p11	-0.4725
16p11	-0.17063
16p11	-0.16291
16p11	0.220204
16p11	-0.05304
16p11	-0.81009
16p11	0.200196
16p11	-0.06032
16p11	-0.75157
16p11	-0.72406
16p11	-0.27941
16p11	-0.18443
16p11	-0.22651
16p11	-0.77433
16p11	-0.89721
16p11	0.1282
16p11	-0.29461
16p11	-0.61868
16p11	0.172635
16p11	-0.59279
16p11	-0.19544
16p11	-0.15656
16p11	-0.16388
16p11	-0.65886
16p11	-0.272
16p11	0.396472
16p11	-0.07374
16p11	-0.08405
16p11	0.073226
16p11	0.179747
16p11	-0.17422
16p11	0.398367
16p11	-0.52061
16p11	-0.30107
16p11	-0.2711
16p11	-0.60487
16p11	-0.84123
16p11	-0.8843
16p11	0.380373
16p11	0.250963
16p11	0.188228
16p11	-0.22818
16p11	-0.30365
16p11	0.188701
16p11	-0.5149
16p11	-0.6968
16p11	-0.77398
16p11	-0.15167
16p11	-0.19043
16p11	-0.81763
16p11	-0.64891
16p11	-102961
16p11	-0.63987
16p11	-0.15647
16p11	-0.34837
16p11	0.101309
16p11	-0.25089
16p11	-0.44986
16p11	-0.18438
16p11	-0.31041
16p11	-0.18086
16p11	-0.04707
16p11	0.152748
16p11	-0.16731
16p11	-0.45388
16p11	0.0824
16p11	-0.09092
16p11	-0.439
16p11	-0.92917
16p11	-0.73274
16p11	-0.25412
16p11	-0.38601
16p11	-0.24548
16p11	-0.1185
16p11	-0.62981
16p11	-154686
16p11	-0.51636
16p11	0.120149
16p11	0.13343
16p11	-0.79692
16p11	0.037972
16p11	-0.13332
16p11	-0.42131
16p11	-100339
16p11	-0.31678
16p11	0.304441
16p11	-0.18939
16p11	-0.40551
16p11	-0.27046
16p11	-0.8862
16p11	-131893
16p11	-0.13646
16p11	0.314166
16p11	0.451287
16p11	-0.12342
16p11	0.581302
16p11	0.292141
16p11	-0.0956
16p11	-0.46516
16p11	-0.1012
16p11	0.295701
16p11	0.062781
16p11	0.36919
16p11	0.078495
16p11	-0.32587
16p11	-0.5562
16p11	-0.72668
16p11	-0.29664
16p11	0.229239
16p11	-0.18879
16p11	-0.83297
16p11	-0.14593
16p11	0.270772
16p11	-0.26918
16p11	0.341598
16p11	-0.09744
16p11	0.111892
16p11	-0.33928
16p11	-0.3829
16p11	-0.8093
16p11	-104893
16p11	-0.86297
16p11	-0.77036
16p11	-0.20849
16p11	-0.77432
16p11	-0.36212
16p11	0.157025
16p11	-0.4627
16p11	-0.05152
16p11	-0.31042
16p11	-0.57813
16p11	-0.94898
16p11	-0.86512
16p11	-117117
16p11	-100337
16p11	-0.92655
16p11	-0.2836
16p11	0.566259
16p11	-0.52104
16p11	-0.09362
16p11	-0.38792
16p11	-0.19829
16p11	0.197218
16p11	0.058564
16p11	-0.776
16p11	-0.58005
16p11	-0.30436
16p11	0.049081
16p11	0.434648
16p11	0.380535
16p11	-0.18978
16p11	-0.40252
16p11	-0.18352
16p11	-0.08018
16p11	-0.38767
16p11	-0.10333
16p11	-0.28204
16p11	-0.57813
16p11	-0.23758
16p11	0.207298
16p11	0.114515
16p11	-0.17161
16p11	-0.35707
16p11	-0.50247
16p11	0.091941
16p11	-0.02396
16p11	-0.69491
16p11	-0.94528
16p11	0.140687
16p11	-0.28677
16p11	-0.95987
16p11	0.327605
16p11	0.100254
16p11	0.137394
16p11	-0.29609
16p11	-0.70433
16p11	-0.49981
16p11	-0.15598
16p11	0.072504
16p11	-0.13265
16p11	-0.90686
16p11	-0.86204
16p11	-0.35203
16p11	0.210223
16p11	-0.34173
16p11	0.54317
16p11	0.086393
16p11	-0.0081
16p11	-0.10436
16p11	-0.13341
16p11	0.170043
16p11	-0.30818
16p11	0.04632
16p11	-0.50254
16p11	-0.06459
16p11	0.106335
16p11	-0.1943
16p11	-0.13032
16p11	-0.04018
16p11	-0.09377
16p11	0.245212
16p11	0.026629
16p11	-0.06577
16p11	0.211246
16p11	-0.08722
16p11	-0.86881
16p11	-0.37524
16p11	-0.18507
16p11	-0.71838
16p11	-0.58075
16p11	-0.60417
16p11	-0.58038
16p11	-0.42382
16p11	-0.9422
16p11	-0.41592
16p11	-0.16251
16p11	-0.35381
16p11	0.051286
16p11	-0.41483
16p11	-0.71721
16p11	-0.29524
16p11	-0.24991
16p11	-0.60663
16p11	-0.97328
16p11	-0.89729
16p11	-122576
16p11	-0.73778
16p11	-0.55256
16p11	0.274275
16p11	0.406732
16p11	0.083342
16p11	0.145695
16p11	0.084673
16p11	-0.22633
16p11	-0.41365
16p11	-0.36427
16p11	-0.64975
16p11	-0.37253
16p11	-0.54824
16p11	-0.70906
16p11	-0.18428
16p11	-0.36088
16p11	-0.45316
16p11	-0.10724
16p11	-0.48478
16p11	-0.25538
16p11	-0.37954
16p11	-0.37323
16p11	-0.87187
16p11	-0.86329
16p11	-0.27253
16p11	-0.55146
16p11	-0.59616
16p11	-0.48377
16p11	-0.32799
16p11	0.328751
16p11	0.334393
16p11	-0.54486
16p11	-1383
16p11	-0.97501
16p11	-0.50949
16p11	-0.34317
16p11	-0.2011
16p11	0.18401
16p11	0.157927
16p11	-0.11282
16p11	0.341261
16p11	0.072392
16p11	-0.49317
16p11	-0.31687
16p11	-0.23917
16p11	-0.03818
16p11	0.233816
16p11	0.132702
16p11	0.44699
16p11	0.091496
16p11	0.456544
16p11	-0.17226
16p11	-0.15551
16p11	-0.07165
16p11	-0.17979
16p11	-0.39547
16p11	0.082467
16p11	0.116661
16p11	-0.32401
16p11	0.250701
16p11	0.038584
16p11	0.473293
16p11	0.283435
16p11	-0.0306
16p11	0.038318
16p11	0.472341
16p11	-0.00464
16p11	-0.11989
16p11	0.192165
16p11	0.144804
16p11	-0.27264
16p11	-0.19257
16p11	0.164567
16p11	-0.4792
16p11	-0.5679
16p11	-0.17514
16p11	-0.16448
16p11	0.155454
16p11	-0.18044
16p11	-0.16116
16p11	0.140745
16p11	-0.05988
16p11	-0.11548
16p11	-0.17099
16p11	-0.10146
16p11	0.123935
16p11	-0.47075
16p11	-156682
16p11	-0.34054
16p11	0.269328
16p11	-0.03758
16p11	-0.71126
16p11	-0.14071
16p11	0.394998
16p11	-0.35591
16p11	0.01455
16p11	0.253976
16p11	-0.29774
16p11	-0.25462
16p11	-0.70952
16p11	-0.97281
16p11	-0.38899
16p11	-0.69839
16p11	-0.97399
16p11	-0.47376
16p11	-0.25516
16p11	-0.39146
16p11	0.092967
16p11	0.037691
16p11	-0.45407
16p11	-0.44792
16p11	-0.34687
16p11	-0.21932
16p11	-0.38562
16p11	-0.80603
16p11	-0.79255
16p11	-0.91165
16p11	0.256665
16p11	-0.11752
16p11	-0.26395
16p11	-0.04192
16p11	-0.43176
16p11	-0.54404
16p11	-0.66245
16p11	-0.845
16p11	-0.81675
16p11	-0.87943
16p11	-0.69276
16p11	-0.62149
16p11	0.180523
16p11	-0.56582
16p11	-0.75865
16p11	-0.45687
16p11	-101074
16p11	-0.97863
16p11	-153358
16p11	-162005
16p11	-141866
16p11	-105614
16p11	-0.95924
16p11	-0.3361
16p11	0.240802
16p11	0.18273
16p11	-0.03621
16p11	-0.12751
16p11	-0.13834
16p11	-0.14827
16p11	0.037571
16p11	0.231761
16p11	0.456467
16p11	0.325665
16p11	0.175616
16p11	-0.11271
16p11	-0.58858
16p11	-0.08931
16p11	-0.13967
16p11	0.075456
16p11	-0.12785
16p11	0.501536
16p11	0.411064
16p11	0.195717
16p11	-0.12166
16p11	0.231105
16p11	-0.3903
16p11	-0.50767
16p11	-0.85645
16p11	-0.40373
16p11	-0.22508
16p11	-0.04426
16p11	-0.43191
16p11	-0.21183
16p11	0.080219
16p11	0.085523
16p11	0.261246
16p11	-105576
16p11	-0.68307
16p11	-0.28874
16p11	-0.98137
16p11	-107312
16p11	-0.1415
16p11	-0.14257
16p11	0.046608
16p11	-0.24717
16p11	-0.83855
16p11	-0.38673
16p11	-0.42523
16p11	-0.14046
16p11	-0.33162
16p11	-0.28927
16p11	-0.96942
16p11	-138096
16p11	-0.9261
16p11	-0.05258
16p11	-0.51728
16p11	-0.36081
16p11	-0.05244
16p11	-0.60557
16p11	-0.44091
16p11	-0.59489
16p11	-100197
16p11	-0.65152
16p11	-0.4516
16p11	-0.73156
16p11	-0.55892
16p11	-0.59572
16p11	-0.68794
16p11	-0.34528
16p11	-0.10935
16p11	-0.1351
16p11	-0.57296
16p11	-0.86674
16p11	-101556
16p11	-0.82163
16p11	-0.4966
16p11	-0.15065
16p11	0.552273
16p11	-0.65623
16p11	-0.35292
16p11	-0.37192
16p11	-0.28858
16p11	-0.33738
16p11	-133396
16p11	-0.98681
16p11	-0.70295
16p11	-0.25818
16p11	-0.20142
16p11	0.101062
16p11	-118338
16p11	-0.29696
16p11	-0.34547
16p11	-161836
16p11	-127032
16p11	-0.89944
16p11	-0.65488
16p11	-0.6193
16p11	0.080152
16p11	0.138499
16p11	0.231989
16p11	0.220206
16p11	0.055234
16p11	0.433244
16p11	0.08228
16p11	0.241845
16p11	-0.2106
16p11	-0.20965
16p11	-0.22679
16p11	-0.29642
16p11	-0.38077
16p11	-0.41856
16p11	0.408636
16p11	-0.27908
16p11	-0.94511
16p11	-0.48752
16p11	-0.2207
16p11	-0.43131
16p11	-0.24578
16p11	0.310393
16p11	-0.31942
16p11	-0.71829
16p11	-0.46078
16p11	-0.65191
16p11	-0.89695
16p11	-0.74252
16p11	-0.16386
16p11	-0.15988
16p11	-0.64601
16p11	-0.42141
16p11	0.024216
16p11	-0.35133
16p11	-0.50023
16p11	-0.54142
16p11	-0.11521
16p11	-0.36465
16p11	-0.16429
16p11	-0.18371
16p11	-0.28173
16p11	-0.11819
16p11	-0.53515
16p11	-0.25463
16p11	-0.64005
16p11	-0.03859
16p11	-0.40154
16p11	-0.54335
16p11	-0.37064
16p11	0.086175
16p11	-0.14165
16p11	-0.16122
16p11	-0.65941
16p11	-113394
16p11	-0.51331
16p11	-0.58441
16p11	-174762
16p11	-0.94677
16p11	-0.92885
16p11	-0.41738
16p11	0.094439
16p11	-0.5216
16p11	0.058659
16p11	-0.22673
16p11	-0.99767
16p11	-120459
16p11	-115395
16p11	-0.75063
16p11	0.004415
16p11	-0.42959
16p11	-0.63971
16p11	0.028677
16p11	0.261285
16p11	-0.03351
16p11	-0.13952
16p11	-0.39154
16p11	0.144123
16p11	-0.39286
16p11	-0.57681
16p11	-0.22037
16p11	-0.58548
16p11	-0.28183
16p11	-0.06831
16p11	0.061716
16p11	-0.29119
16p11	0.175215
16p11	0.024262
16p11	-0.44339
16p11	-0.54889
16p11	-0.82324
16p11	-0.18343
16p11	-0.35644
16p11	0.224917
16p11	0.41999
16p11	-0.30371
16p11	0.199692
16p11	-0.46779
16p11	-0.78182
16p11	-0.98892
16p11	-0.15807
16p11	-0.59653
16p11	-0.55103
16p11	-0.38054
16p11	-0.09313
16p11	-0.59317
16p11	-173747
16p11	-160939
16p11	-0.83318
16p11	-119427
16p11	-0.35499
16p11	-0.58371
16p11	0.310786
16p11	-0.09461
16p11	-0.77922
16p11	-0.61589
16p11	-0.71937
16p11	-0.6865
16p11	-0.24916
16p11	-0.24358
16p11	0.159539
16p11	0.332304
16p11	0.313362
16p11	0.447504
16p11	-0.50532
16p11	0.032845
16p11	-0.15564
16p11	-0.36685
16p11	-0.13607
16p11	0.117443
16p11	0.256184
16p11	-0.57326
16p11	-0.39547
16p11	-0.29124
16p11	-0.15055
16p11	-0.94486
16p11	-108862
16p11	-0.3016
16p11	0.012943
16p11	-0.9206
16p11	-115015
16p11	-0.78519
16p11	-0.72334
btbr	0.368702
btbr	0.939312
btbr	1102757
btbr	1020737
btbr	1674549
btbr	149088
btbr	1208182
btbr	1537095
btbr	1088266
btbr	0.676418
btbr	0.552857
btbr	0.602226
btbr	0.173058
btbr	0.441744
btbr	0.840868
btbr	225947
btbr	147505
btbr	0.515138
btbr	0.603124
btbr	0.23916
btbr	0.259365
btbr	0.58873
btbr	0.722772
btbr	0.526885
btbr	0.543891
btbr	1358769
btbr	1467734
btbr	1051203
btbr	-0.34262
btbr	-0.32738
btbr	0.161034
btbr	0.306852
btbr	0.436592
btbr	-0.31506
btbr	0.005534
btbr	0.388913
btbr	0.608127
btbr	0.040734
btbr	-0.17729
btbr	0.711083
btbr	0.842265
btbr	0.318043
btbr	0.618469
btbr	0.063133
btbr	0.028187
btbr	-0.2495
btbr	-0.08986
btbr	-0.22562
btbr	-0.22619
btbr	-0.00868
btbr	-0.19114
btbr	-0.58031
btbr	-0.9347
btbr	-0.19336
btbr	0.60978
btbr	0.057323
btbr	-140363
btbr	-0.34172
btbr	0.65506
btbr	0.768423
btbr	-0.54511
btbr	-0.26006
btbr	0.072934
btbr	0.079638
btbr	-0.08417
btbr	-0.07145
btbr	-0.39776
btbr	-0.77039
btbr	-0.14331
btbr	-0.01706
btbr	-0.5865
btbr	-0.78159
btbr	0.564628
btbr	0.962179
btbr	0.194592
btbr	-0.55251
btbr	0.290933
btbr	0.811635
btbr	1298209
btbr	2322032
btbr	2000036
btbr	0.936713
btbr	0.971492
btbr	0.355594
btbr	-0.09721
btbr	0.361715
btbr	0.566354
btbr	0.795041
btbr	152345
btbr	1053508
btbr	1427228
btbr	1172599
btbr	0.693959
btbr	0.904035
btbr	0.671478
btbr	0.873101
btbr	1076584
btbr	1092512
btbr	0.229182
btbr	-0.06306
btbr	0.407067
btbr	0.23047
btbr	0.130924
btbr	-0.02386
btbr	-0.29879
btbr	-0.56758
btbr	-0.14902
btbr	-0.55636
btbr	0.123185
btbr	0.739455
btbr	0.849587
btbr	0.816829
btbr	1480878
btbr	0.800633
btbr	0.65703
btbr	0.574182
btbr	0.642558
btbr	0.583797
btbr	0.891834
btbr	0.789437
btbr	-0.06499
btbr	0.153332
btbr	1061255
btbr	1286163
btbr	1222615
btbr	1223093
btbr	1059143
btbr	0.542872
btbr	0.838843
btbr	0.961396
btbr	1237904
btbr	1892422
btbr	2779927
btbr	0.900727
btbr	0.673159
btbr	0.482476
btbr	-0.005
btbr	0.582448
btbr	1089937
btbr	1220595
btbr	105565
btbr	0.9037
btbr	1284989
btbr	1530361
btbr	1592624
btbr	1895678
btbr	1687057
btbr	1630172
btbr	0.522055
btbr	0.206633
btbr	-0.06361
btbr	-0.02014
btbr	-0.13122
btbr	0.004104
btbr	1100207
btbr	1333516
btbr	0.981516
btbr	1085708
btbr	1448398
btbr	1104437
btbr	0.724166
btbr	2119369
btbr	1720635
btbr	1133039
btbr	-0.12993
btbr	-0.00096
btbr	-0.22905
btbr	-0.33725
btbr	0.034745
btbr	-0.06067
btbr	0.682033
btbr	0.989947
btbr	0.620099
btbr	0.655613
btbr	1019647
btbr	0.797707
btbr	-0.0133
btbr	1674975
btbr	1041097
btbr	-0.1722
btbr	-0.33166
btbr	0.511634
btbr	-0.19986
btbr	0.056375
btbr	0.318037
btbr	0.132086
btbr	0.403023
btbr	0.669123
btbr	1442436
btbr	1464316
btbr	1088891
btbr	1520621
btbr	1583728
btbr	1297503
btbr	0.442875
btbr	0.463255
btbr	0.122526
btbr	-0.15988
btbr	0.648365
btbr	1166292
btbr	0.747315
btbr	0.97591
btbr	0.651444
btbr	0.634329
btbr	1028948
btbr	1418628
btbr	1358637
btbr	0.779288
btbr	-0.33068
btbr	-0.48066
btbr	-0.3315
btbr	-0.32378
btbr	-0.61593
btbr	-0.16596
btbr	0.012921
btbr	-0.47556
btbr	-0.09065
btbr	-0.05339
btbr	-0.05579
btbr	-0.20483
btbr	-0.46017
btbr	-0.78531
btbr	-102442
btbr	-123684
btbr	-109976
btbr	-0.98325
btbr	-0.21656
btbr	-0.51897
btbr	-0.74921
btbr	-0.31468
btbr	-0.70255
btbr	-0.54708
btbr	-100976
btbr	-0.42881
btbr	-0.28184
btbr	-0.04218
btbr	0.302015
btbr	0.082694
btbr	0.030862
btbr	-0.15045
btbr	-0.26624
btbr	0.086917
btbr	-0.0043
btbr	0.026262
btbr	-0.20515
btbr	-0.56034
btbr	-0.58703
btbr	0.1063
btbr	0.465964
btbr	0.77969
btbr	0.724334
btbr	-0.17718
btbr	0.107482
btbr	1277663
btbr	0.063457
btbr	0.118808
btbr	0.079957
btbr	0.698319
btbr	0.654084
btbr	-0.097
btbr	-0.17091
btbr	-0.46787
btbr	0.421526
btbr	0.819747
btbr	1081905
btbr	1476213
btbr	0.39613
btbr	0.179349
btbr	0.088952
btbr	0.858902
btbr	0.125174
btbr	0.32031
btbr	1130814
btbr	1383011
btbr	0.371209
btbr	0.294667
btbr	1016004
btbr	0.191138
btbr	0.252221
btbr	0.834936
btbr	0.624012
btbr	0.646724
btbr	0.152912
btbr	0.258664
btbr	0.581161
btbr	0.438371
btbr	0.478756
btbr	0.504199
btbr	0.759019
btbr	0.608223
btbr	0.497729
btbr	0.386653
btbr	1025318
btbr	0.422701
btbr	-0.23792
btbr	1259212
btbr	0.95155
btbr	0.091151
btbr	-0.07018
btbr	0.624692
btbr	0.553549
btbr	0.168956
btbr	0.456545
btbr	0.775307
btbr	0.74637
btbr	0.108936
btbr	0.803506
btbr	2366088
btbr	1071292
btbr	0.673881
btbr	0.686264
btbr	0.945092
btbr	0.822694
btbr	0.629719
btbr	0.681354
btbr	0.123039
btbr	0.084807
btbr	0.725581
btbr	1017207
btbr	1421058
btbr	1054876
btbr	151565
btbr	2061017
btbr	2120853
btbr	1726605
btbr	1666582
btbr	1584386
btbr	0.923351
btbr	-0.21779
btbr	-0.14925
btbr	-0.10476
btbr	0.121954
btbr	-0.23375
btbr	0.310194
btbr	-0.06119
btbr	-0.38622
btbr	0.733826
btbr	0.44841
btbr	0.07651
btbr	0.269044
btbr	0.368559
btbr	0.769461
btbr	0.512147
btbr	-0.11931
btbr	-0.51692
btbr	-0.4697
btbr	0.329884
btbr	0.907936
btbr	0.274134
btbr	0.455295
btbr	0.393854
btbr	0.287495
btbr	0.128202
btbr	-0.25966
btbr	-118987
btbr	-0.55217
btbr	-0.94207
btbr	0.229377
btbr	0.062541
btbr	0.151208
btbr	0.285901
btbr	0.707207
btbr	0.605455
btbr	0.793566
btbr	0.25374
btbr	-0.28718
btbr	0.554223
btbr	0.042745
btbr	0.205355
btbr	0.224606
btbr	-0.7066
btbr	-0.41142
btbr	0.3562
btbr	-0.17848
btbr	-0.05999
btbr	-0.72422
btbr	-0.73906
btbr	0.628704
btbr	0.476651
btbr	1161038
btbr	0.341866
btbr	0.279939
btbr	0.645604
btbr	0.911368
btbr	143181
btbr	0.655846
btbr	-0.23297
btbr	-0.7598
btbr	0.267884
btbr	0.623651
btbr	0.861839
btbr	0.498595
btbr	-0.50235
btbr	-0.37484
btbr	0.380182
btbr	0.725518
btbr	0.380607
btbr	0.581606
btbr	0.923423
btbr	1118816
btbr	0.350667
btbr	0.593667
btbr	0.570295
btbr	-0.00886
btbr	0.348919
btbr	0.358861
btbr	0.119854
btbr	0.209165
btbr	0.076175
btbr	-0.5065
btbr	0.270974
btbr	0.68413
btbr	0.374065
btbr	0.557296
btbr	0.925755
btbr	0.750558
btbr	-0.00403
btbr	-0.26756
btbr	0.875201
btbr	-0.02601
btbr	-0.54036
btbr	0.648764
btbr	0.684825
btbr	0.07888
btbr	0.222015
btbr	0.439817
btbr	0.390746
btbr	0.123312
btbr	0.2749
btbr	0.528185
btbr	0.398127
btbr	0.784338
btbr	1458489
btbr	1428231
btbr	-0.67826
btbr	0.214746
btbr	1102414
btbr	1097477
btbr	0.905484
btbr	0.730632
btbr	0.704485
btbr	0.26422
btbr	-0.21621
btbr	0.972734
btbr	1028322
btbr	0.997448
btbr	1107625
btbr	1479025
btbr	0.554998
btbr	0.933273
btbr	1039894
btbr	1213272
btbr	112484
btbr	0.95892
btbr	0.303965
btbr	-0.42958
btbr	-0.61865
btbr	-0.55808
btbr	-0.36208
btbr	-0.03713
btbr	0.394246
btbr	0.001243
btbr	-0.04637
btbr	0.450097
btbr	0.073492
btbr	0.179071
btbr	0.149348
btbr	-0.7235
btbr	-0.98502
btbr	-0.49108
btbr	0.415392
btbr	0.353721
btbr	0.784012
btbr	0.719388
btbr	0.897661
btbr	0.565084
btbr	0.576542
btbr	0.577831
btbr	-0.07683
btbr	0.040784
btbr	0.002988
btbr	0.132321
btbr	0.702396
btbr	1341801
btbr	-0.18941
btbr	0.025121
btbr	0.061964
btbr	0.576539
btbr	0.494266
btbr	-0.4721
btbr	-0.75686
btbr	-0.62389
btbr	-0.30707
btbr	1129293
btbr	0.519912
btbr	0.625472
btbr	1111265
btbr	0.670392
btbr	0.063169
btbr	0.226836
btbr	0.019325
btbr	0.026544
btbr	1244669
btbr	0.636546
btbr	0.258912
btbr	0.310448
btbr	-0.96295
btbr	-0.29356
[truncated: 27,821 more rows]

## Sheet: Figura 1c
Fmr1	0.507635	0.493015	0.447225	0.437942	0.33161	0.278499	0.319739	0.438429	0.381815	0.350688	0.028453	0.37894	0.27789	0.251852	0.371728	0.289234	0.382254	0.426409	0.527337	0.571731	0.565609	0.504538	0.529915	0.570421	0.493022	0.491911	0.477845	0.606035	0.661135	0.508401	0.52919	0.534562	0.502572	0.520019	0.524805	0.509172	0.467762	0.428621	0.431883	0.494133	0.60277	0.399458	0.265054	0.434818	0.450598	-0.10428	0.393602	0.262297	0.442821
Chd8	0.133902	0.15104	-0.06549	0.215981	0.107808	0.625384	0.459921	0.413865	0.224967	0.506486	0.370202	0.259662	0.292206	0.541879	0.752492	0.240308	0.373881	0.487653	0.69541	0.489794	0.597686	0.567936	0.421738	0.35845	0.333614	0.328736	0.497235	0.273825	0.478609	0.827474	0.670665	0.158789	0.288497	0.04075	0.771028	0.704578	0.240699	0.410513	0.345515	0.611651	0.576981	0.167022	0.344031	0.5623	0.488441	-0.01204	-0.02579	0.059329	0.28233
Il6	0.253897	0.120984	0.13707	0.21454	0.023104	-0.09644	-0.11798	0.107291	0.524601	0.160168	0.158992	0.209926	0.120244	0.07229	0.454674	0.819166	0.839144	0.831844	0.688349	0.562536	0.635047	0.279354	0.421491	0.633306	0.491789	0.560059	0.746024	0.552389	0.606214	0.700166	0.692141	0.080894	0.318491	0.125269	0.365933	0.270894	0.559282	0.632617	0.618395	-0.1256	0.148157	0.247337	0.518481	0.411475	0.701348	0.586835	0.557982	0.664546	0.606156
Tsc2	-0.01354	-0.27857	-0.23559	-0.35998	-0.40318	0.237008	0.255121	0.158268	-0.39597	-0.17089	-0.28108	-0.56245	-0.87365	0.122899	-0.31419	-0.69192	-0.15785	-0.19914	-0.42614	-0.15328	0.058698	-0.10797	-0.40317	-0.04841	-0.22291	-0.12946	-0.4093	0.328194	-0.00589	0.001765	0.012109	0.131469	0.036533	-0.15508	-0.37832	-0.17812	-0.06511	-0.28419	0.173984	-0.02125	-0.00908	-0.44978	-0.14315	-0.41132	-0.24522	-0.18207	0.0103	0.023177	0.128479
Trem2	0.107471	0.133271	0.188456	-0.05765	0.328394	0.129992	0.061413	0.377065	0.471868	0.286044	0.245714	0.267791	0.020339	0.075978	0.157959	0.095359	-0.10727	0.180507	-0.18233	0.406502	0.172275	0.020618	-0.17308	-0.26127	0.272853	0.345653	0.044068	0.222422	0.037732	0.517993	0.1462	0.18238	0.367002	0.346714	-0.00923	0.046947	0.344532	0.233408	0.204752	0.010785	0.261083	0.176302	0.020992	0.274255	-0.03992	0.219153	0.290093	0.228083	0.266753
Btbr	-0.94207	-0.98945	-0.54044	-0.92598	-0.07418	-0.02014	-0.33725	-0.49108	-0.96295	-0.75686	-0.4721	-0.35428	-0.7362	-0.53651	-0.35226	-0.49085	-0.62389	-0.22619	-0.19336	-0.7066	-0.55217	-0.56034	-0.58703	-100976	-0.58031	-0.77039	-0.9347	-0.70255	-0.54708	-0.31506	-0.17729	-0.17091	-0.097	-0.46787	0.1063	0.3562	-0.20515	0.026262	-0.02386	-0.01706	-0.14331	0.226678	0.215965	0.310448	0.777173	-0.66358	-0.41116	-0.09933	0.081456
Cdkl5 [ko]	0.895629	0.905935	0.822397	0.358967	0.4677	0.88095	0.974118	0.210608	0.240362	0.099051	0.363977	0.514544	0.081954	0.52612	0.277767	0.565608	0.069746	0.305829	0.146082	0.170732	0.571752	-0.37371	-0.14759	0.070184	-0.04002	0.27223	0.002674	-0.13487	-0.188	-0.36534	0.000582	-0.21632	0.079915	-0.38608	-0.28141	0.386025	-0.29948	-0.09118	0.077668	0.275729	0.145406	0.117018	0.475853	0.392669	0.59874	-0.06504	-0.09912	0.527813	0.100856
Mecp2	0.005601	-0.05449	0.263125	0.119386	-0.24392	0.091784	-0.05106	-0.06294	0.145227	-0.09763	-0.00692	0.107731	0.119792	0.357383	0.365576	0.34409	0.169326	-0.19801	0.352192	-0.24086	-0.2544	-0.03106	0.018841	-0.21604	0.144461	-0.11141	0.464686	-0.04342	-0.13892	-0.18779	0.390401	-0.16206	-0.11267	0.036456	0.102288	0.113092	-0.11477	0.100738	-0.20405	-0.38329	-0.36723	-0.5379	-0.6278	-0.37394	-0.84304	-0.50127	-0.1918	-0.27833	-0.33569
Cdkl5 [ht]	-0.41625	-0.31416	-100881	-0.60403	-0.31424	-0.29779	-0.11991	-13603	-0.35545	-0.30394	-0.17346	-0.16996	-0.4714	-0.36627	-0.64191	-0.82301	-0.26031	-0.44675	-0.31216	-0.47359	-0.34995	-0.43695	-0.27027	-0.14903	-0.45178	-0.42848	-0.29773	-0.34911	-0.48362	-0.79938	-0.87959	-0.44916	-0.38045	-0.33243	-0.36474	-0.10503	-0.55163	-0.38388	-0.41165	-0.65136	-0.62811	-0.0145	0.157505	-0.27416	-0.36768	-0.11455	-0.52993	-0.25507	-0.27847
Shank3	-0.66924	-103586	-127931	-161833	-10353	-0.68751	-0.84366	-0.50436	-0.7043	-0.51009	-0.31103	-0.37209	-0.65242	-0.56232	-0.52083	-0.41694	-101119	-0.87059	-0.47875	-0.91763	-0.86654	-0.64858	-0.60098	-0.77495	-0.44474	-0.46745	-0.24357	-0.65213	-0.67167	-0.52167	-0.43274	-0.25725	0.024324	-0.42832	-0.56031	-0.23496	-0.5065	-0.26321	0.139591	-0.54251	-0.42877	-0.66837	-0.49774	-0.54459	-0.49138	-0.60667	-0.29847	-0.68139	-0.60128
En2	-11269	-0.62498	-0.79015	-0.70528	-0.64556	-0.59634	-0.1851	-0.41898	-124906	-123005	-0.83582	-0.70084	-137279	-119828	-0.8783	-0.99825	-112605	-0.80537	-111759	-121903	-119751	-0.96902	-126781	-111699	-111734	-123419	-131275	-119563	-124763	-0.95238	-14275	-126643	-100139	-145273	-101109	-108223	-102046	-109241	-11906	-0.93765	-0.97035	-0.6264	-10009	-112044	-100649	-0.67069	-0.98641	-0.79178	-0.91524
Syn2	-0.00664	0.172811	0.102614	-0.02291	0.296673	-0.00268	0.285051	0.028528	-0.04159	0.581995	0.206843	0.00834	0.117637	0.815064	0.787155	0.454773	0.097441	0.052021	0.09421	0.301972	-0.04871	0.783427	0.664893	0.625867	-0.65739	-0.37203	-0.31959	-0.43434	0.015203	-0.40709	-0.19515	-0.62835	-0.30428	0.032289	-0.33318	-0.37473	0.360452	-0.08126	-0.10622	0.091927	0.315433	-0.28371	-0.15564	0.119523	-0.11228	0.075131	-0.23557	-0.60946	-0.51498
Cntnap2	0.079575	-0.10266	0.145049	-0.26159	-0.2454	-0.45031	-0.20333	-0.33237	-0.2227	-0.3498	-0.27814	-0.10899	-0.15915	-0.3462	0.063655	-0.0863	-0.42166	-0.17527	-0.41126	-0.32918	-0.21935	-0.37252	0.136696	-0.38274	0.298633	0.236035	0.159349	0.170315	-0.22292	0.381651	-0.70579	-0.71772	-0.36036	-0.29015	-0.31569	-0.37698	0.053994	0.094904	-0.14799	0.003611	0.029955	0.049758	0.226272	-0.26922	-0.0851	0.052771	0.233118	0.323256	0.185355
Nlgn3 [ko]	-0.09146	0.014218	-0.29265	-0.24449	-0.7425	-0.45578	-0.04706	0.368347	-0.45626	-0.65531	0.029405	-0.29379	0.46821	0.055838	0.33363	0.374281	-0.36495	-0.1849	-0.21229	-0.18791	-0.44226	-0.2291	-0.12929	-0.37646	-0.31024	0.127937	-0.34001	-0.36096	-0.45266	-0.2343	-0.49618	-0.03929	-0.14818	0.120827	-0.24305	-0.19004	-0.35272	-0.46605	-0.1963	-0.15282	-0.08567	-0.17093	-0.35876	-0.45835	-0.30735	-0.07773	-0.18783	-0.39591	-0.36943
Nlgn3-R451	-0.19406	0.155466	0.138122	0.185693	-0.16984	-0.35429	-0.23818	-0.32408	-0.11351	-0.1884	-0.29241	-0.25636	0.077819	0.159111	0.273868	0.26148	-0.09736	-0.02793	-0.24796	-0.43248	-0.23555	-0.28546	-0.08016	-0.09451	0.236068	0.198894	-0.01943	-0.03424	0.052445	-0.08284	-0.2827	-0.25023	-0.11444	-0.11819	0.037709	-0.19146	-0.25335	-0.08399	-0.3576	0.083654	-0.06729	0.173039	0.120035	-0.18315	-0.00933	0.169439	0.011794	0.022322	0.107036
Oxtr	0.024712	0.097662	0.123033	-0.01578	-0.41879	0.054325	-0.2056	-0.28353	-0.29041	-0.57452	-0.42918	-0.5496	-0.60153	-0.20279	-0.16672	0.075825	-0.16946	0.135066	0.444886	0.001864	0.29648	0.363468	-0.07417	0.02039	-0.00146	0.043504	0.379526	0.50958	0.549718	0.597328	0.749864	-0.14686	-0.32862	-0.22468	-0.54857	-0.49805	-0.15695	0.016954	0.096606	0.330756	0.280434	-0.06753	-0.25443	-0.17692	0.055298	-0.17232	-0.00049	-0.30397	-0.01582
16p11.2	0.206948	-0.15167	-0.23851	0.653382	0.385689	0.411147	0.647343	0.658768	-0.82663	-0.15853	-0.33592	-0.20589	-0.4627	0.13237	0.111892	-0.09744	-0.09998	-0.0446	0.106676	0.324357	0.377544	0.017774	0.242568	0.50605	-0.27266	0.278221	-0.16099	-0.09374	0.416545	-0.07201	-0.29043	-0.0673	-0.11228	-0.14484	-0.36737	-0.51022	-0.30485	0.219044	-0.65851	-0.76361	-0.24702	-0.13248	-0.60438	-0.75872	-0.12288	-0.33624	-0.15624	-0.01464	-0.24563
Sgsh	-0.15013	-0.13715	-0.1839	-0.19445	-0.24106	-0.14651	-0.73668	-0.78393	-0.1708	-0.2739	-0.26137	-0.15721	-0.24823	0.034031	0.024807	-0.08112	-0.18635	-0.2083	-0.04759	-0.01645	-0.12874	-0.28817	-0.06771	0.190866	-0.30105	-0.49133	-0.4228	-0.21175	-0.1012	-0.39592	-0.44241	-0.29311	-0.34059	-0.43068	-0.14589	0.197303	-0.30463	-0.30917	0.208844	-0.31514	-0.25436	-0.57517	-0.57456	-0.15519	-0.33587	0.11733	0.088045	-0.0501	0.14799
Ube3a	-0.6704	-0.89601	-0.69826	-0.67992	-0.67431	-0.74175	-0.35492	-0.62998	-0.6723	-0.57406	-0.6042	-0.66427	-0.15343	-0.40675	-0.0519	0.325648	-0.52647	-0.34678	-0.48946	-0.49321	-0.60708	-0.52508	-0.69633	-0.6603	-0.4665	-0.51514	-0.49885	-0.68854	-0.64243	-0.42785	-0.55346	-0.76217	-0.83034	-0.8019	-0.72799	-0.71772	-0.64763	-0.59004	-0.28503	-0.48435	-0.45132	-0.97793	-0.81419	-0.67451	-0.48541	-0.69741	-0.67572	-0.58193	-0.49325
22q11.2	-0.5216	-0.07512	-0.41915	-0.5466	-0.48321	-0.67356	-0.60458	-0.87338	-0.54383	-0.51659	-0.45977	-0.48391	-0.63293	-0.3994	-0.56751	-0.26491	-0.67844	-0.37514	-0.38362	-0.46162	-0.55797	-0.30954	-0.44385	-0.5461	-0.51514	-0.46072	-0.48833	-0.50705	-0.55725	-0.51908	-0.42702	-0.46573	-0.43735	-0.47435	-0.47975	-0.44564	-0.52988	-0.4478	-0.31875	-0.24836	-0.41459	-0.1826	-0.2084	-0.48945	-0.30582	-0.2321	-0.25015	0.019444	-0.28441
[truncated: 1,442 more columns]

## Sheet: Figure 2b
OR		Hypoconnectivity	Hyperconnectivity	Difference
protein-protein interaction at synapses		7.54	0	-7.54
trasmission across chemical synapses		6.01	0.75	-5.26
synaptic genes - synGO		5.32	1.56	-3.76
translation		5.43	0.89	-4.54
MAPK family signaling cascades		6.92	1.59	-5.33
signaling by WNT		5.14	1.37	-3.77
membrane trafficking		3.12	1.64	-1.48
nervous system development		2.45	2.79	0.34
gene expression transcription		2.01	3.51	1.5
chromatin organization		0.45	6.49	6.04
mTOR signaling		0.23	32.2	31.97
signaling by GPCR		0.71	3.82	3.11
adaptive immune system		2.06	3.57	1.51
innate immune system		1.86	4.03	2.17
cytokine signaling in immune system		2.68	7.83	5.15
Log p		Hypoconnectivity	Hyperconnectivity
protein-protein interaction at synapses		-10	0
trasmission across chemical synapses		-21	0
synaptic genes - synGO		-44	2
translation		-29	1
MAPK family signaling cascades		-45	0.5
signaling by WNT		-20	1
membrane trafficking		-8	0.5
nervous system development		-5	2
gene expression transcription		-4	20
chromatin organization		0	20
mTOR signaling		-4	30
signaling by GPCR		-1	1
adaptive immune system		-13	16
innate immune system		-9	36
cytokine signaling in immune system		-11	44

## Sheet: Figure 2c
OR	Hypoconnectivity	Hyperconnectivity	Difference
vesicle transport and release [M03]	2.16	0.7	-1.46
synaptic vescicles and plasticity [M05]	1.98	0.93	-1.05
neurite morphogenesis [M14]	0.87	0.46	-0.41
oligo organelle regulation [M23]	1.14	0.44	-0.7
enodothelial and pericyte marker [M24]	0.35	0.44	0.09
neuronal signal transduction [M04]	0.69	0.34	-0.35
non-protein-coding genes [M09]	0.4	0.12	-0.28
astrocytes [M32]	0.79	1.8	1.01
immune response [M07]	0.69	2.22	1.53
microglia [M08]	0.48	4.73	4.25
log p	Hypoconnectivity	Hyperconnectivity
vesicle transport and release [M03]	-8.17483	0.00237389
synaptic vescicles and plasticity [M05]	-4.0061	0.113853
neurite morphogenesis [M14]	-0.0964456	0.00565076
oligo organelle regulation [M23]	-0.305996	0.0114479
enodothelial and pericyte marker [M24]	-0.00290496	0.0114479
neuronal signal transduction [M04]	-0.00300022	1.15088e-06
non-protein-coding genes [M09]	-0.000169386	2.77802e-07
astrocytes [M32]	-0.0973779	0.835401
immune response [M07]	-0.0136067	3.57583
microglia [M08]	-0.000661509	17.1349

## Sheet: Figure 4a
data collections	ASD	neurotypicals
ABIDEII-KKI-1	45	148
ABIDEI-NYU	76	101
ABIDEI-UM-1	42	54
ABIDEII-GU-1	43	53
ABIDEII-OHSU-1	36	55
ABIDEI-USM	43	36
ABIDEII-NYU-1	47	30
ABIDEI-UCLA-1	39	31
CMI	63	0
ABIDEII-SDSU-1	33	24
ABIDEI-Yale	28	28
ABIDEI-KKI	20	33
ABIDEII-ONRC-2	22	30
ABIDEI-Trinity	23	24
ABIDEII-EMC-1	22	24
ABIDEI-Pitt	22	23
ABIDEII-IP-1	19	23
ABIDEI-Stanford	20	20
ABIDEII-SU-2	18	20
ABIDEI-Leuven-2	15	20
ABIDEI-SDSU	13	22
ABIDEII-TCD-1	16	19
ABIDEI-UM-2	13	21
ABIDEI-Olin	18	15
ABIDEII-IU-1	16	17
ABIDEI-MaxMun	11	20
ABIDEII-UCD-1	17	14
ABIDEII-ETH-1	8	22
ABIDEII-UCLA-1	14	16
ABIDEI-Leuven-1	13	15
ABIDEI-OHSU	13	15
ABIDEII-UMia-1	13	15
ABIDEI-Caltech	14	13
ABIDEII-NYU-2	27	0
ABIDEII-USM-1	14	12
ABIDEII-KUL-3	23	0
ABIDEI-UCLA-2	9	13
ABIDEII-BNI-1	12	10

## Sheet: Figure 4d
data collections	hyperconnected subtype	hypoconnected subtype	unsubtyped
ABIDEI-NYU	12	2	62
CMI	9	9	45
ABIDEII-NYU-1	8	0	39
ABIDEII-KKI-1	2	5	38
ABIDEI-USM	7	7	29
ABIDEII-GU-1	11	4	28
ABIDEI-UM-1	10	5	27
ABIDEI-UCLA-1	7	2	30
ABIDEII-OHSU-1	7	1	28
ABIDEII-SDSU-1	6	2	25
ABIDEI-Yale	5	3	20
ABIDEII-NYU-2	3	0	24
ABIDEI-Trinity	2	3	18
ABIDEII-KUL-3	2	1	20
ABIDEI-Pitt	5	1	16
ABIDEII-EMC-1	4	4	14
ABIDEII-ONRC-2	5	2	15
ABIDEI-KKI	2	2	16
ABIDEII-SU-2	7	1	12
ABIDEII-IP-1	3	0	16
ABIDEI-Olin	1	1	16
ABIDEI-Stanford	5	2	11
ABIDEII-UCD-1	3	0	14
ABIDEII-IU-1	3	3	10
ABIDEII-TCD-1	4	1	11
ABIDEI-Leuven-2	2	2	11
ABIDEI-Caltech	3	1	10
ABIDEII-UCLA-1	4	0	10
ABIDEII-USM-1	3	1	10
ABIDEI-Leuven-1	4	3	6
ABIDEI-OHSU	1	0	12
ABIDEI-SDSU	1	0	12
ABIDEI-UM-2	1	2	10
ABIDEII-UMia-1	1	2	10
ABIDEII-BNI-1	3	2	7
ABIDEI-MaxMun	3	0	8
ABIDEI-UCLA-2	2	0	7
ABIDEII-ETH-1	1	0	7

## Sheet: Figure 4e
hypoconnected subtype												hyperconnected subtype
	Control	DMN	DorsAtten	Limbic	Salience	SomatoMotor	Visual	Subcortical					Control	DMN	DorsAtten	Limbic	Salience	SomatoMotor	Visual	Subcortical
Control	0.295858	1.45816	0.710702	0.295858	0	0.124875	0.37831	0				Control	8.9497	1.41589	-0.125418	-5.32544	-4.09165	-6.01898	-2.23834	7.28022
DMN	1.45816	0.169062	0.382226	0.169062	0.0467617	-0.0285429	0.288236	-0.0784929				DMN	1.41589	2.00459	-4.10893	-6.29755	-2.71218	-6.92165	-4.12538	11.46
DorsAtten	0.710702	0.382226	0.94518	0.083612	0.0462535	0.338792	0.142552	0				DorsAtten	-0.125418	-4.10893	4.63138	-7.10702	-1.24884	-6.09825	-1.38988	9.62733
Limbic	0.295858	0.169062	0.083612	0.591716	-0.245499	-0.44955	0.0630517	0				Limbic	-5.32544	-6.29755	-7.10702	-1.77515	-8.42881	-8.14186	-9.52081	14.2857
Salience	0	0.0467617	0.0462535	-0.245499	-0.0905387	0.0552639	-0.244158	0				Salience	-4.09165	-2.71218	-1.24884	-8.42881	12.8565	7.15667	-5.05755	26.2918
SomatoMotor	0.124875	-0.0285429	0.338792	-0.44955	0.0552639	-0.0337325	-0.127741	-0.185529				SomatoMotor	-6.01898	-6.92165	-6.09825	-8.14186	7.15667	1.85529	-9.13349	22.1707
Visual	0.37831	0.288236	0.142552	0.0630517	-0.244158	-0.127741	0.644988	0				Visual	-2.23834	-4.12538	-1.38988	-9.52081	-5.05755	-9.13349	17.4147	14.0515
Subcortical	0	-0.0784929	0	0	0	-0.185529	0	0				Subcortical	7.28022	11.46	9.62733	14.2857	26.2918	22.1707	14.0515	33.6735

## Sheet: Figure 4f
component number	component name	hyperconnected subtype	hypoconnected subtype
c1	Motor-hand	33.7554	4.81754
c2	Motor-oral	35.6772	4.4281
c3	Auditory	9.38155	4.16847
c4	Higher Order Visual	4.92759	6.85129
c5	Language	11.604	16.8902
c6	Oculomotor	7.85135	20.8279
c7	Sensory Visceral	39.0382	10.7746
c8	Inhibitory Control	36.078	13.241
c9	Cognitive Flexibility	11.6131	39.1317
c10	Theory of Mind	7.15912	26.7417
c11	Emotion Recognition	18.9179	1.64431
c12	Reward	46.6891	2.26453

## Sheet: Figure 4g
ADOS		RRB
Hypoconnected	Hyperconnected	Hypoconnected	Hyperconnected
4	9	4	8
9	7	10	10
5	10	7	9
5	7	9	9
5	8	4	9
2	9	7	9
7	4	8	8
3	4	8	1
4	10	4	10
5	6	4	8
9	10	9	9
7	8	4	4
3	6	9	7
8	6	1	8
5	7	8	4
6	6	8	4
5	3	10	7
8	5	9	7
8	8	8	7
9	7	4	8
9	8	8	9
9	4	10	7
	3	10	9
3	6	9	7
5	10	4	9
6	5	8	8
6	5	7	7
3	5	1	7
8	6	10	9
3	4	9	9
9	7	1	9
7	7	9	8
8	7	4	10
7	10	8	8
7	7		7
	6		9
	7		9
	10		9
	8		7
	6		7
	6		8
	8		1
	6		8
	4		10
	6		10
	7		8
	5		7
	8		8
	7		9
	8		9
	9		8
	8		8
	5		4
	7		9
	9		8
	6		10
	9		10
	8		9
	10		9
	9		4
	5		9
	7		7
	5		4
	5		8
	8		4
	9		1
	7		8
	7		7
	8		7
	7		9
	6		4
	8		7
	9		4
	9		10
	7		8
	7		8
	7		7
	7		7
	10		8
	7		1
	7		4
	3		10
	6		8
	10		8
	8		7
	3

## Sheet: Figure 5b
OR	Hypoconnectivity	Hyperconnectivity	Difference
protein-protein interaction at synapses	3.92	0.64	-3.28
trasmission across chemical synapses	2.26	0.86	-1.4
synaptic genes - synGO	2.19	0.88	-1.31
mTOR signaling	1.1	0.79	-0.31
signaling by WNT	1.12	0.84	-0.28
chromatin organization	0.56	0.5	-0.06
MAPK family signaling cascades	1.07	1	-0.07
signaling by GPCR	1.22	1.19	-0.03
membrane trafficking	1.44	1.45	0.01
nervous system development	1.27	1.29	0.02
translation	0.74	0.77	0.03
gene expression transcription	0.7	0.86	0.16
adaptive immune system	1.17	1.12	-0.05
innate immune system	0.94	1.43	0.49
cytokine signaling in immune system	0.74	1.66	0.92
Log p	Hypoconnectivity	Hyperconnectivity
protein-protein interaction at synapses	-5.69219	0.0181235
trasmission across chemical synapses	-4.54736	0.0241305
synaptic genes - synGO	-14.5146	0.000528655
mTOR signaling	-0.23581	0.0843833
signaling by WNT	-0.30461	0.0137313
chromatin organization	-0.00116	3.08483e-05
MAPK family signaling cascades	-0.22187	0.0874333
signaling by GPCR	-0.4779	0.18658
membrane trafficking	-0.59813	0.356634
nervous system development	-1.64975	1.6012
translation	-0.76291	0.724066
gene expression transcription	-0.0126	0.0066278
adaptive immune system	-7.9e-07	7.20183e-05
innate immune system	-0.02601	1.99715
cytokine signaling in immune system	-0.00093	3.44511

[truncated: 8 more sheets: Figure 5c, Figure 5d, Figure 5e, ED - Figure 1, ED - Figure 2a, ED - Figure 2b, ED - Figure 2c, ED - Figure2d]
